# Supplementary material for: Distinct patterns of plaque and microglia glycosylation in Alzheimer's disease
Source: Brain Pathol. 2024 May 9;34(4):e13267. doi: 10.1111/bpa.13267 (PMC11189777; doi:10.1111/bpa.13267)
Supplement: Supplementary file 1 — Data S1. Supporting Information. [file BPA-34-e13267-s004.xlsx]

## Sheet: F-IBA1
Plaque	Frontal
Region	Length (um)	Area (um2)	Text	Average Positive Intensity	Percent Weak Positive	Percent Medium Positive	Percent Strong Positive	Percent Negative	Percent Total Positive	Average Weak Positive Intensity	Average Medium Positive Intensity	Average Strong Positive Intensity	Total Stained Area (mm^2)	Total Analysis Area (mm^2)	OD (Average Optical Density)	OD x Percent Total Positive	OD x Total Stained Area (mm^2)	Score (0-300)		Average Positive Intensity	189.397
1	400.23	10011.4		197.87	13.24	1.02	0.61	85.14	14.86	208.06	148.8	58.17	0.01	0.01	0.08	1.25	0	17.09		Percent Weak Positive	25.3757
2	400.23	10011.4		195.94	22.69	3.58	0.4	73.33	26.67	205.75	146.57	80.36	0.01	0.01	0.09	2.35	0	31.05		Percent Medium Positive	4.10478
3	400.23	10011.4		173.29	31.68	9.58	6.08	52.66	47.34	203.86	141.96	63.38	0.01	0.01	0.14	6.7	0	69.09		Percent Strong Positive	1.89973
4	399.22	9961.13		197.38	38.26	3.6	1.18	56.97	43.03	206.04	146.9	69.81	0.01	0.01	0.08	3.65	0	48.98		Percent Negative	68.6198
5	400.23	10011.4		206.14	22.64	1.14	0.08	76.15	23.85	209.24	152.19	87.53	0.01	0.01	0.07	1.58	0	25.14		Percent Total Positive	31.3802
																				Average Weak Positive Intensity	206.025
																				Average Medium Positive Intensity	144.36
																				Average Strong Positive Intensity	64.6086
No Plaque
Region	Length (um)	Area (um2)	Text	Average Positive Intensity	Percent Weak Positive	Percent Medium Positive	Percent Strong Positive	Percent Negative	Percent Total Positive	Average Weak Positive Intensity	Average Medium Positive Intensity	Average Strong Positive Intensity	Total Stained Area (mm^2)	Total Analysis Area (mm^2)	OD (Average Optical Density)	OD x Percent Total Positive	OD x Total Stained Area (mm^2)	Score (0-300)		Average Positive Intensity	203.478
1	400.23	10011.4		207.18	15.28	0.49	0.02	84.22	15.78	209.01	155.06	87.5	0.01	0.01	0.06	1.01	0	16.31		Percent Weak Positive	33.8035
2	399.22	9961.13		204.68	24.96	1.24	0.05	73.75	26.25	207.46	154.17	83.86	0.01	0.01	0.07	1.81	0	27.6		Percent Medium Positive	2.03295
3	400.23	10011.4		200.38	55.57	4.97	0.24	39.22	60.78	205.23	152.08	76.88	0.01	0.01	0.08	4.76	0	66.23		Percent Strong Positive	0.0938785
4	399.22	9961.13		204.1	50.5	2.65	0.11	46.75	53.26	206.79	158.35	61.26	0	0.01	0.07	3.75	0	56.11		Percent Negative	64.0696
5	400.23	10011.4		205.18	31.16	1.38	0.07	67.4	32.6	207.69	154.15	86.28	0.01	0.01	0.07	2.22	0	34.11		Percent Total Positive	35.9304
																				Average Weak Positive Intensity	206.803
																				Average Medium Positive Intensity	154.012
																				Average Strong Positive Intensity	77.1724

## Sheet: F-AT8
	Plaque	Frontal
	Region	Length (um)	Area (um2)	Text	Average Positive Intensity	Percent Weak Positive	Percent Medium Positive	Percent Strong Positive	Percent Negative	Percent Total Positive	Average Weak Positive Intensity	Average Medium Positive Intensity	Average Strong Positive Intensity	Total Stained Area (mm^2)	Total Analysis Area (mm^2)	OD (Average Optical Density)	OD x Percent Total Positive	OD x Total Stained Area (mm^2)	Score (0-300)		Average Positive Intensity	173.09
	1	400.23	10011.4		175.79	53.34	28.96	3.65	14.05	85.95	198.88	144.8	84.05	0.01	0.01	0.14	11.62	0	122.21		Percent Weak Positive	46.5204
	2	400.23	10011.4		167.44	46.01	30.57	7.64	15.79	84.21	199.06	141.24	81.86	0.01	0.01	0.16	13.17	0	130.06		Percent Medium Positive	25.8405
	3	400.23	10011.4		166.43	42.08	33.1	6.04	18.78	81.22	198.32	140.97	83.84	0.01	0.01	0.16	12.91	0	126.41		Percent Strong Positive	5.05397
	4	399.22	9961.13		180.11	41.78	14.02	3.93	40.28	59.72	202.39	140.84	83.24	0.01	0.01	0.12	7.45	0	81.6		Percent Negative	22.5851
	5	400.23	10011.4		183.56	49.66	16.44	3.03	30.88	69.12	203.23	142.59	83.52	0.01	0.01	0.12	8.05	0	91.63		Percent Total Positive	77.4149
																					Average Weak Positive Intensity	200.084
																					Average Medium Positive Intensity	142.091
																					Average Strong Positive Intensity	83.1023
	No Plaque
	Region	Length (um)	Area (um2)	Text	Average Positive Intensity	Percent Weak Positive	Percent Medium Positive	Percent Strong Positive	Percent Negative	Percent Total Positive	Average Weak Positive Intensity	Average Medium Positive Intensity	Average Strong Positive Intensity	Total Stained Area (mm^2)	Total Analysis Area (mm^2)	OD (Average Optical Density)	OD x Percent Total Positive	OD x Total Stained Area (mm^2)	Score (0-300)		Average Positive Intensity	184.258
	1	400.23	10011.4		181.75	56.45	22.85	2.47	18.23	81.77	200.54	145.88	84.35	0.01	0.01	0.12	9.87	0	109.56		Percent Weak Positive	44.1625
	2	399.22	9961.13		183.59	50.59	18.37	2.15	28.89	71.11	201.54	145.88	83.18	0.01	0.01	0.12	8.28	0	93.78		Percent Medium Positive	14.7907
	3	400.23	10011.4		190.14	30.13	6.92	1.03	61.92	38.09	204	146.01	81.69	0.01	0.01	0.1	3.85	0	47.07		Percent Strong Positive	2.12926
	4	399.22	9961.13		190.2	31.04	6.95	1.32	60.68	39.32	205.01	144.84	81.25	0	0.01	0.1	3.97	0	48.92		Percent Negative	38.9175
	5	400.23	10011.4		182.77	46.39	15.14	3.29	35.19	64.81	203.01	142.67	81.81	0.01	0.01	0.12	7.67	0	86.53		Percent Total Positive	61.0825
																					Average Weak Positive Intensity	202.266
																					Average Medium Positive Intensity	145.109
																					Average Strong Positive Intensity	82.7184

## Sheet: F-SNA
Plaque	Frontal
Region	Length (um)	Area (um2)	Text	Average Positive Intensity	Percent Weak Positive	Percent Medium Positive	Percent Strong Positive	Percent Negative	Percent Total Positive	Average Weak Positive Intensity	Average Medium Positive Intensity	Average Strong Positive Intensity	Total Stained Area (mm^2)	Total Analysis Area (mm^2)	OD (Average Optical Density)	OD x Percent Total Positive	OD x Total Stained Area (mm^2)	Score (0-300)		Average Positive Intensity	182.344
1	400.23	10011.4		179.08	24.77	5.25	1.33	68.66	31.34	194.09	135.51	71.54	0	0.01	0.13	3.99	0	39.25		Percent Weak Positive	39.8875
2	400.23	10011.4		185.68	26.86	3.99	1.06	68.1	31.9	197.54	135.84	72.2	0	0.01	0.11	3.56	0	38.01		Percent Medium Positive	6.98538
3	400.23	10011.4		189.69	69.74	6.81	0.76	22.69	77.31	195.73	140.88	72.9	0.01	0.01	0.1	7.9	0	85.63		Percent Strong Positive	1.84613
4	400.23	10011.4		164.47	27.71	11.49	4.97	55.83	44.17	194.19	131.83	74.22	0	0.01	0.16	7.25	0	65.6		Percent Negative	51.281
5	400.23	10011.4		168.36	16.39	7.12	1.98	74.52	25.48	194.9	132.57	77.32	0	0.01	0.15	3.92	0	36.56		Percent Total Positive	48.719
																				Average Weak Positive Intensity	195.509
																				Average Medium Positive Intensity	135.807
																				Average Strong Positive Intensity	74.0034
No Plaque
Region	Length (um)	Area (um2)	Text	Average Positive Intensity	Percent Weak Positive	Percent Medium Positive	Percent Strong Positive	Percent Negative	Percent Total Positive	Average Weak Positive Intensity	Average Medium Positive Intensity	Average Strong Positive Intensity	Total Stained Area (mm^2)	Total Analysis Area (mm^2)	OD (Average Optical Density)	OD x Percent Total Positive	OD x Total Stained Area (mm^2)	Score (0-300)		Average Positive Intensity	191.454
1	400.23	10011.4		177.34	15.05	3.17	1.12	80.66	19.34	193.99	134.78	74.04	0	0.01	0.13	2.54	0	24.75		Percent Weak Positive	33.1528
2	399.22	9961.13		171.76	13.25	4.46	1.36	80.93	19.07	194.82	133.22	73.46	0	0.01	0.15	2.77	0	26.24		Percent Medium Positive	2.57312
3	399.22	9961.13		195.97	62.15	1.85	0.17	35.83	64.17	197.83	143.98	80.06	0.01	0.01	0.09	5.65	0	66.36		Percent Strong Positive	0.492102
4	399.22	9961.13		194.41	25.58	1.53	0.03	72.86	27.14	197.47	144.94	89.33	0	0.01	0.09	2.48	0	28.71		Percent Negative	63.7819
5	400.23	10011.4		191.66	25.99	2.75	0.18	71.09	28.91	197.93	139.82	73.43	0	0.01	0.1	2.82	0	32.01		Percent Total Positive	36.2181
																				Average Weak Positive Intensity	197.298
																				Average Medium Positive Intensity	138.507
																				Average Strong Positive Intensity	74.5611

## Sheet: F-Amyloid
Plaque	Frontal
Region	Length (um)	Area (um2)	Cored/Diffuse	Average Positive Intensity	Percent Weak Positive	Percent Medium Positive	Percent Strong Positive	Percent Negative	Percent Total Positive	Average Weak Positive Intensity	Average Medium Positive Intensity	Average Strong Positive Intensity	Total Stained Area (mm^2)	Total Analysis Area (mm^2)	OD (Average Optical Density)	OD x Percent Total Positive	OD x Total Stained Area (mm^2)	Score (0-300)	Average Positive Intensity	132.398
1	400.23	10011.4	Diffuse	153.74	22.59	28.04	4.92	44.45	55.55	202.12	131.1	60.53	0.01	0.01	0.19	10.74	0	93.43	Percent Weak Positive	15.682
2	399.22	9961.13	Diffuse	130.88	14.76	25.92	11.83	47.49	52.51	204.09	122.36	58.14	0.01	0.01	0.26	13.83	0	102.09	Percent Medium Positive	23.1403
3	400.23	10011.4	Cored	115.37	12.82	25.48	20.09	41.61	58.39	203.91	117.4	56.3	0.01	0.01	0.32	18.57	0	124.04	Percent Strong Positive	12.0626
4	400.23	10011.4	Cored	120.99	12.47	23.37	15.81	48.35	51.65	203.62	121.02	55.76	0.01	0.01	0.3	15.36	0	106.64	Percent Negative	49.1152
5	400.23	10011.4	Diffuse (dense)	146.14	15.45	11.69	7.51	65.35	34.65	205.24	126.64	54.92	0.01	0.01	0.22	7.47	0	61.37	Percent Total Positive	50.8848
																			Average Weak Positive Intensity	203.608
																			Average Medium Positive Intensity	123.581
																			Average Strong Positive Intensity	56.7365
No Plaque
Region	Length (um)	Area (um2)	Text	Average Positive Intensity	Percent Weak Positive	Percent Medium Positive	Percent Strong Positive	Percent Negative	Percent Total Positive	Average Weak Positive Intensity	Average Medium Positive Intensity	Average Strong Positive Intensity	Total Stained Area (mm^2)	Total Analysis Area (mm^2)	OD (Average Optical Density)	OD x Percent Total Positive	OD x Total Stained Area (mm^2)	Score (0-300)	Average Positive Intensity	212.826
1	400.23	10011.4		210.52	5.18	0.2	0	94.62	5.38	212.71	153.76	0	0.01	0.01	0.06	0.31	0	5.58	Percent Weak Positive	5.49004
2	400.23	10011.4		213.22	5.71	0.03	0	94.26	5.74	213.52	163.63	0	0.01	0.01	0.05	0.29	0	5.77	Percent Medium Positive	0.072647
3	399.22	9961.13		215.16	3.81	0	0	96.19	3.81	215.16	0	0	0	0.01	0.05	0.18	0	3.81	Percent Strong Positive	0
4	399.22	9961.13		212.51	7.42	0.07	0	92.51	7.49	213.01	160.27	0	0.01	0.01	0.05	0.4	0	7.56	Percent Negative	94.4373
5	400.23	10011.4		213.57	5.22	0.06	0	94.72	5.28	214.14	161.33	0	0.01	0.01	0.05	0.27	0	5.33	Percent Total Positive	5.56268
																			Average Weak Positive Intensity	213.561
																			Average Medium Positive Intensity	157.234
																			Average Strong Positive Intensity	0

## Sheet: F-PAS
Plaque	Frontal
Region	Length (um)	Area (um2)	Text	Average Positive Intensity	Percent Weak Positive	Percent Medium Positive	Percent Strong Positive	Percent Negative	Percent Total Positive	Average Weak Positive Intensity	Average Medium Positive Intensity	Average Strong Positive Intensity	Total Stained Area (mm^2)	Total Analysis Area (mm^2)	OD (Average Optical Density)	OD x Percent Total Positive	OD x Total Stained Area (mm^2)	Score (0-300)	Average Positive Intensity	210.179
1	400.23	10011.4		209.56	60.52	1.19	1.01	37.28	62.72	211.11	176.84	155.5	0.01	0.01	0.06	3.69	0	65.93	Percent Weak Positive	52.5589
2	400.23	10011.4		210.7	48.25	0.94	0.61	50.2	49.8	212.05	177.11	154.92	0.01	0.01	0.06	2.82	0	51.95	Percent Medium Positive	1.0768
3	400.23	10011.4		211.3	50.63	0.8	0.27	48.3	51.7	212.12	177.86	158.25	0.01	0.01	0.06	2.86	0	53.04	Percent Strong Positive	0.736917
4	400.23	10011.4		209.31	50.88	1.59	1.2	46.33	53.67	211.61	176.84	154.92	0.01	0.01	0.06	3.19	0	57.67	Percent Negative	45.6274
5	400.23	10011.4		210.06	52.14	0.92	0.67	46.27	53.73	211.37	177.66	152.69	0.01	0.01	0.06	3.11	0	56	Percent Total Positive	54.3726
																			Average Weak Positive Intensity	211.629
																			Average Medium Positive Intensity	177.188
																			Average Strong Positive Intensity	154.949
No Plaque
Region	Length (um)	Area (um2)	Text	Average Positive Intensity	Percent Weak Positive	Percent Medium Positive	Percent Strong Positive	Percent Negative	Percent Total Positive	Average Weak Positive Intensity	Average Medium Positive Intensity	Average Strong Positive Intensity	Total Stained Area (mm^2)	Total Analysis Area (mm^2)	OD (Average Optical Density)	OD x Percent Total Positive	OD x Total Stained Area (mm^2)	Score (0-300)	Average Positive Intensity	210.618
1	400.23	10011.4		209.23	60.12	1.29	0.73	37.86	62.14	210.57	177.24	155.96	0.01	0.01	0.06	3.7	0	64.89	Percent Weak Positive	52.4162
2	399.22	9961.13		212.24	45.23	0.86	0.36	53.55	46.45	213.35	176.86	157.45	0.01	0.01	0.05	2.48	0	48.03	Percent Medium Positive	0.947022
3	400.23	10011.4		211.11	51.64	0.5	0.19	47.67	52.33	211.65	176.96	158.42	0.01	0.01	0.06	2.91	0	53.23	Percent Strong Positive	0.436079
4	399.22	9961.13		210	51.26	1.41	0.55	46.78	53.22	211.46	177.33	158.44	0.01	0.01	0.06	3.09	0	55.74	Percent Negative	46.2007
5	399.22	9961.13		210.84	53.77	0.74	0.37	45.12	54.88	211.65	177.71	159.81	0.01	0.01	0.06	3.09	0	56.36	Percent Total Positive	53.7993
																			Average Weak Positive Intensity	211.661
																			Average Medium Positive Intensity	177.236
																			Average Strong Positive Intensity	157.657

## Sheet: F-AB
Plaque	Frontal
Region	Length (um)	Area (um2)	Text	Average Positive Intensity	Percent Weak Positive	Percent Medium Positive	Percent Strong Positive	Percent Negative	Percent Total Positive	Average Weak Positive Intensity	Average Medium Positive Intensity	Average Strong Positive Intensity	Total Stained Area (mm^2)	Total Analysis Area (mm^2)	OD (Average Optical Density)	OD x Percent Total Positive	OD x Total Stained Area (mm^2)	Score (0-300)	Average Positive Intensity	212.307
1	400.23	10011.4		212.25	62.3	0.36	0.04	37.3	62.7	212.48	178.52	163.69	0.01	0.01	0.05	3.35	0	63.14	Percent Weak Positive	60.2532
2	400.23	10011.4		211.99	62.97	0.27	0.04	36.72	63.28	212.17	178.52	160.92	0.01	0.01	0.05	3.41	0	63.62	Percent Medium Positive	0.295627
3	400.23	10011.4		212.2	69.36	0.24	0.01	30.38	69.62	212.33	178.71	162	0.01	0.01	0.05	3.72	0	69.89	Percent Strong Positive	0.0417934
4	400.23	10011.4		213.34	42.44	0.25	0.02	57.29	42.71	213.57	178.88	164.2	0.01	0.01	0.05	2.18	0	42.99	Percent Negative	39.4094
5	400.23	10011.4		212.18	61.6	0.35	0.1	37.95	62.05	212.45	177.78	162.78	0.01	0.01	0.05	3.32	0	62.6	Percent Total Positive	60.5906
																			Average Weak Positive Intensity	212.508
																			Average Medium Positive Intensity	178.437
																			Average Strong Positive Intensity	162.647
No Plaque
Region	Length (um)	Area (um2)	Text	Average Positive Intensity	Percent Weak Positive	Percent Medium Positive	Percent Strong Positive	Percent Negative	Percent Total Positive	Average Weak Positive Intensity	Average Medium Positive Intensity	Average Strong Positive Intensity	Total Stained Area (mm^2)	Total Analysis Area (mm^2)	OD (Average Optical Density)	OD x Percent Total Positive	OD x Total Stained Area (mm^2)	Score (0-300)	Average Positive Intensity	212.823
1	400.23	10011.4		212.09	59.29	0.35	0.09	40.26	59.74	212.39	178.08	154.32	0.01	0.01	0.05	3.21	0	60.28	Percent Weak Positive	57.5238
2	399.22	9961.13		212.66	62.08	0.21	0.01	37.7	62.3	212.78	177.79	162.67	0.01	0.01	0.05	3.27	0	62.52	Percent Medium Positive	0.170938
3	400.23	10011.4		212.66	66.61	0.07	0.01	33.31	66.69	212.71	178.28	161.33	0.01	0.01	0.05	3.5	0	66.78	Percent Strong Positive	0.0274499
4	399.22	9961.13		213.79	40.59	0.15	0.02	59.24	40.76	213.95	178.59	157.8	0.01	0.01	0.05	2.05	0	40.95	Percent Negative	42.2778
5	399.22	9961.13		213.38	56.44	0.07	0.01	43.48	56.52	213.43	179.23	156.5	0.01	0.01	0.05	2.89	0	56.6	Percent Total Positive	57.7222
																			Average Weak Positive Intensity	212.953
																			Average Medium Positive Intensity	178.201
																			Average Strong Positive Intensity	155.864

## Sheet: F-HID
Plaque	Frontal
Region	Length (um)	Area (um2)	Text	Average Positive Intensity	Percent Weak Positive	Percent Medium Positive	Percent Strong Positive	Percent Negative	Percent Total Positive	Average Weak Positive Intensity	Average Medium Positive Intensity	Average Strong Positive Intensity	Total Stained Area (mm^2)	Total Analysis Area (mm^2)	OD (Average Optical Density)	OD x Percent Total Positive	OD x Total Stained Area (mm^2)	Score (0-300)	Average Positive Intensity	209.498
1	400.23	10011.4		210.13	53.83	0.97	0	45.21	54.79	210.58	184.94	0	0	0.01	0.06	3.16	0	55.76	Percent Weak Positive	53.8667
2	400.23	10011.4		208.66	56.84	2.36	0.03	40.78	59.22	209.76	182.67	148	0	0.01	0.06	3.6	0	61.64	Percent Medium Positive	1.57457
3	400.23	10011.4		209.64	56.25	1.55	0.07	42.13	57.87	210.46	182.77	143.46	0	0.01	0.06	3.4	0	59.54	Percent Strong Positive	0.0220799
4	400.23	10011.4		211.35	40.7	0.5	0	58.81	41.19	211.67	184.83	0	0	0.01	0.06	2.27	0	41.69	Percent Negative	44.5366
5	400.23	10011.4		208.6	58.62	2.29	0.01	39.08	60.92	209.59	183.69	135	0	0.01	0.06	3.71	0	63.22	Percent Total Positive	55.4634
																			Average Weak Positive Intensity	210.288
																			Average Medium Positive Intensity	183.395
																			Average Strong Positive Intensity	144.063
No Plaque
Region	Length (um)	Area (um2)	Text	Average Positive Intensity	Percent Weak Positive	Percent Medium Positive	Percent Strong Positive	Percent Negative	Percent Total Positive	Average Weak Positive Intensity	Average Medium Positive Intensity	Average Strong Positive Intensity	Total Stained Area (mm^2)	Total Analysis Area (mm^2)	OD (Average Optical Density)	OD x Percent Total Positive	OD x Total Stained Area (mm^2)	Score (0-300)	Average Positive Intensity	209.561
1	400.23	10011.4		209.7	52.26	1.38	0.02	46.34	53.66	210.43	183.19	146.67	0	0.01	0.06	3.15	0	55.09	Percent Weak Positive	53.2444
2	399.22	9961.13		210.51	44.48	1.4	0.03	54.08	45.92	211.46	181.68	148.75	0	0.01	0.06	2.61	0	47.38	Percent Medium Positive	1.52819
3	398.22	9911.08		207.85	62.39	2.83	0.01	34.77	65.23	208.96	183.43	141	0	0.01	0.06	4.07	0	68.07	Percent Strong Positive	0.0112678
4	399.22	9961.13		210.89	44.89	0.74	0	54.37	45.63	211.32	185.21	0	0	0.01	0.06	2.56	0	46.38	Percent Negative	45.2161
5	399.22	9961.13		210.28	56.69	0.84	0	42.48	57.52	210.67	183.5	0	0	0.01	0.06	3.3	0	58.36	Percent Total Positive	54.7839
																			Average Weak Positive Intensity	210.329
																			Average Medium Positive Intensity	183.235
																			Average Strong Positive Intensity	147

## Sheet: H-IBA1
Plaque	Hippo
Region	Length (um)	Area (um2)	Text	Average Positive Intensity	Percent Weak Positive	Percent Medium Positive	Percent Strong Positive	Percent Negative	Percent Total Positive	Average Weak Positive Intensity	Average Medium Positive Intensity	Average Strong Positive Intensity	Total Stained Area (mm^2)	Total Analysis Area (mm^2)	OD (Average Optical Density)	OD x Percent Total Positive	OD x Total Stained Area (mm^2)	Score (0-300)		Average Positive Intensity	179.201
1	400.23	10011.4		173.1	33.63	13.13	5.64	47.59	52.41	202.86	141.6	69	0.01	0.01	0.14	7.44	0	76.82		Percent Weak Positive	24.7258
2	399.22	9961.13		161.56	28.09	13.91	9.23	48.76	51.24	203.39	138.67	68.7	0.01	0.01	0.17	8.81	0	83.61		Percent Medium Positive	7.1856
3	400.23	10011.4		201.94	21.85	2.05	0.05	76.05	23.95	206.83	152.67	93.69	0.01	0.01	0.07	1.8	0	26.11		Percent Strong Positive	3.28842
4	400.23	10011.4		200.58	25.15	2.42	0.15	72.28	27.72	205.96	151.69	90.9	0.01	0.01	0.08	2.16	0	30.45		Percent Negative	64.8002
6	400.23	10011.4		192.84	14.47	3.01	0.47	82.06	17.95	206.82	143.04	81.74	0.01	0.01	0.1	1.71	0	21.9		Percent Total Positive	35.1998
																				Average Weak Positive Intensity	204.686
																				Average Medium Positive Intensity	141.723
																				Average Strong Positive Intensity	69.4697
No Plaque
Region	Length (um)	Area (um2)	Text	Average Positive Intensity	Percent Weak Positive	Percent Medium Positive	Percent Strong Positive	Percent Negative	Percent Total Positive	Average Weak Positive Intensity	Average Medium Positive Intensity	Average Strong Positive Intensity	Total Stained Area (mm^2)	Total Analysis Area (mm^2)	OD (Average Optical Density)	OD x Percent Total Positive	OD x Total Stained Area (mm^2)	Score (0-300)		Average Positive Intensity	192.287
1	400.23	10011.4		187.19	28.49	6.88	1.91	62.71	37.29	205.21	143.78	74.85	0.01	0.01	0.11	4.02	0	47.99		Percent Weak Positive	18.0535
2	398.22	9911.08		210.55	13.03	0.2	0	86.78	13.22	211.38	155.33	0	0.01	0.01	0.06	0.75	0	13.42		Percent Medium Positive	3.30735
3	400.23	10011.4		181.72	19.02	5.99	2.03	72.96	27.04	205.87	140.46	77.4	0.01	0.01	0.12	3.27	0	37.1		Percent Strong Positive	0.919722
4	400.23	10011.4		209.2	12.83	0.32	0	86.85	13.15	210.53	157.41	77	0.01	0.01	0.06	0.78	0	13.48		Percent Negative	77.7194
5	399.22	9961.13		204.47	13.13	1.01	0	85.86	14.14	208.3	154.79	0	0.01	0.01	0.07	0.98	0	15.15		Percent Total Positive	22.2806
																				Average Weak Positive Intensity	207.149
																				Average Medium Positive Intensity	143.459
																				Average Strong Positive Intensity	76.146

## Sheet: H-AT8
Plaque	Hippo
Region	Length (um)	Area (um2)	Text	Average Positive Intensity	Percent Weak Positive	Percent Medium Positive	Percent Strong Positive	Percent Negative	Percent Total Positive	Average Weak Positive Intensity	Average Medium Positive Intensity	Average Strong Positive Intensity	Total Stained Area (mm^2)	Total Analysis Area (mm^2)	OD (Average Optical Density)	OD x Percent Total Positive	OD x Total Stained Area (mm^2)	Score (0-300)		Average Positive Intensity	176.832
1	400.23	10011.4		164.8	40.69	29.84	7.7	21.76	78.24	198.3	140.18	83.19	0.01	0.01	0.16	12.77	0	123.49		Percent Weak Positive	50.8895
2	399.22	9961.13		166.13	42.55	30.72	7.04	19.69	80.31	198.9	139.76	83.18	0.01	0.01	0.16	12.83	0	125.12		Percent Medium Positive	23.8949
3	400.23	10011.4		187.8	56.5	15.89	1.33	26.28	73.72	201.69	147.06	84.9	0.01	0.01	0.11	7.85	0	92.28		Percent Strong Positive	3.95372
4	400.23	10011.4		186.5	53.59	16.29	1.53	28.59	71.41	201.66	146.09	85.59	0.01	0.01	0.11	7.82	0	90.75		Percent Negative	21.2619
6	400.23	10011.4		182.69	62.36	24.51	1.44	11.69	88.31	198.32	148.5	87.52	0.01	0.01	0.12	10.46	0	115.7		Percent Total Positive	78.7381
																				Average Weak Positive Intensity	199.739
																				Average Medium Positive Intensity	143.439
																				Average Strong Positive Intensity	83.7998
No Plaque
Region	Length (um)	Area (um2)	Text	Average Positive Intensity	Percent Weak Positive	Percent Medium Positive	Percent Strong Positive	Percent Negative	Percent Total Positive	Average Weak Positive Intensity	Average Medium Positive Intensity	Average Strong Positive Intensity	Total Stained Area (mm^2)	Total Analysis Area (mm^2)	OD (Average Optical Density)	OD x Percent Total Positive	OD x Total Stained Area (mm^2)	Score (0-300)		Average Positive Intensity	181.317
1	400.23	10011.4		171.07	45.71	30.33	4.56	19.4	80.6	198.17	143.46	83.03	0.01	0.01	0.15	11.85	0	120.04		Percent Weak Positive	55.0451
2	398.22	9911.08		194.9	58.37	9.93	0.91	30.8	69.2	204.48	148.73	84.16	0.01	0.01	0.09	6.26	0	80.94		Percent Medium Positive	21.0988
3	400.23	10011.4		170.24	48.66	29.08	6.41	15.86	84.14	198.67	141.59	84.43	0.01	0.01	0.15	12.55	0	126.04		Percent Strong Positive	3.09094
4	400.23	10011.4		193.82	61.77	11.05	0.96	26.22	73.78	203.76	147.65	85.55	0.01	0.01	0.09	6.85	0	86.75		Percent Negative	20.7651
5	399.22	9961.13		187.65	64.38	17.99	1.13	16.51	83.49	200.17	149.26	85.14	0.01	0.01	0.11	8.92	0	103.75		Percent Total Positive	79.2349
																				Average Weak Positive Intensity	200.825
																				Average Medium Positive Intensity	144.674
																				Average Strong Positive Intensity	84.047

## Sheet: H-SNA
Plaque	Hippo
Region	Length (um)	Area (um2)	Text	Average Positive Intensity	Percent Weak Positive	Percent Medium Positive	Percent Strong Positive	Percent Negative	Percent Total Positive	Average Weak Positive Intensity	Average Medium Positive Intensity	Average Strong Positive Intensity	Total Stained Area (mm^2)	Total Analysis Area (mm^2)	OD (Average Optical Density)	OD x Percent Total Positive	OD x Total Stained Area (mm^2)	Score (0-300)		Average Positive Intensity	171.141
1	400.23	10011.4		182.86	41.42	7.37	2.21	49	51	197	137	70.85	0	0.01	0.12	6.02	0	62.78		Percent Weak Positive	45.41
2	400.23	10011.4		172.23	42.33	14.93	3.35	39.39	60.61	193.39	134.48	73.04	0	0.01	0.14	8.73	0	82.23		Percent Medium Positive	16.1666
3	399.22	9961.13		172.62	50.39	14.52	5.47	29.62	70.38	194.97	132.75	72.59	0.01	0.01	0.14	10.07	0	95.84		Percent Strong Positive	4.33371
4	400.23	10011.4		164.79	47.75	24.84	5.41	22.01	77.99	191.07	133.13	78.15	0.01	0.01	0.16	12.74	0	113.65		Percent Negative	34.0897
6	400.23	10011.4		172.68	39.09	12.24	3.61	45.06	54.94	193.11	136.93	72.59	0	0.01	0.14	7.85	0	74.39		Percent Total Positive	65.9103
																				Average Weak Positive Intensity	193.623
																				Average Medium Positive Intensity	133.891
																				Average Strong Positive Intensity	74.5233
No Plaque
Region	Length (um)	Area (um2)	Text	Average Positive Intensity	Percent Weak Positive	Percent Medium Positive	Percent Strong Positive	Percent Negative	Percent Total Positive	Average Weak Positive Intensity	Average Medium Positive Intensity	Average Strong Positive Intensity	Total Stained Area (mm^2)	Total Analysis Area (mm^2)	OD (Average Optical Density)	OD x Percent Total Positive	OD x Total Stained Area (mm^2)	Score (0-300)		Average Positive Intensity	188.631
1	400.23	10011.4		190.6	36.53	4.18	0.16	59.13	40.87	196.51	143.37	79.45	0	0.01	0.1	4.09	0	45.38		Percent Weak Positive	27.3976
2	400.23	10011.4		183.72	20.28	3.83	0.83	75.07	24.93	197.15	136.17	74.22	0	0.01	0.12	2.89	0	30.4		Percent Medium Positive	3.62624
3	400.23	10011.4		188.48	31.41	4.31	0.65	63.62	36.38	197.47	139.8	76.91	0	0.01	0.1	3.82	0	41.98		Percent Strong Positive	0.427435
4	399.22	9961.13		188.74	23.63	2.83	0.34	73.21	26.79	196.32	137.95	84.16	0	0.01	0.1	2.8	0	30.3		Percent Negative	68.5487
5	399.22	9961.13		190.41	21.94	2.6	0.12	75.35	24.65	196.77	141.37	85.38	0	0.01	0.1	2.48	0	27.48		Percent Total Positive	31.4513
																				Average Weak Positive Intensity	196.818
																				Average Medium Positive Intensity	139.854
																				Average Strong Positive Intensity	77.6465

[truncated: 11 more sheets: H-Amyloid, H-PAS, H-AB, H-HID, C-IBA1, C-AT8, C-SNA, C-Amyloid, C-PAS, C-AB, C-HID]
