# Supplementary material for: Distinct patterns of plaque and microglia glycosylation in Alzheimer's disease
Source: Brain Pathol. 2024 May 9;34(4):e13267. doi: 10.1111/bpa.13267 (PMC11189777; doi:10.1111/bpa.13267)
Supplement: Supplementary file 2 — Data S2. Supporting Information. [file BPA-34-e13267-s011.xlsx]

## Sheet: F-IBA1
Plaque	Frontal
Region	Length (um)	Area (um2)	Text	Average Positive Intensity	Percent Weak Positive	Percent Medium Positive	Percent Strong Positive	Percent Negative	Percent Total Positive	Average Weak Positive Intensity	Average Medium Positive Intensity	Average Strong Positive Intensity	Total Stained Area (mm^2)	Total Analysis Area (mm^2)	OD (Average Optical Density)	OD x Percent Total Positive	OD x Total Stained Area (mm^2)	Score (0-300)		Average Positive Intensity	179.755
1	400.23	10011.4		175.63	27.31	9.52	4.46	58.71	41.29	204.53	140.11	74.49	0.01	0.01	0.14	5.6	0	59.73		Percent Weak Positive	27.8145
2	400.23	10011.4		179.18	23.11	7.92	2.57	66.4	33.6	203.41	142.86	73.31	0.01	0.01	0.13	4.26	0	46.66		Percent Medium Positive	8.21741
3	399.22	9961.13		174.22	19.61	7.64	3.17	69.58	30.42	203.63	140.53	73.58	0.01	0.01	0.14	4.23	0	44.41		Percent Strong Positive	3.50205
4	400.23	10011.4		174.73	27	8.58	4.71	59.71	40.29	203.79	140.39	70.57	0.01	0.01	0.14	5.55	0	58.28		Percent Negative	60.466
5	400.23	10011.4		192.38	47.68	7.26	2.61	42.45	57.55	206.16	144.14	74.94	0.01	0.01	0.1	5.53	0	70.05		Percent Total Positive	39.534
																				Average Weak Positive Intensity	204.495
																				Average Medium Positive Intensity	141.407
																				Average Strong Positive Intensity	73.2399
No Plaque
Region	Length (um)	Area (um2)	Text	Average Positive Intensity	Percent Weak Positive	Percent Medium Positive	Percent Strong Positive	Percent Negative	Percent Total Positive	Average Weak Positive Intensity	Average Medium Positive Intensity	Average Strong Positive Intensity	Total Stained Area (mm^2)	Total Analysis Area (mm^2)	OD (Average Optical Density)	OD x Percent Total Positive	OD x Total Stained Area (mm^2)	Score (0-300)		Average Positive Intensity	189.887
1	400.23	10011.4		201.52	24	1.83	0.41	73.76	26.24	207.89	146.66	73.54	0.01	0.01	0.08	1.99	0	28.9		Percent Weak Positive	28.7338
2	399.22	9961.13		178.21	34.49	12.67	4.01	48.83	51.17	203.31	142.64	74.78	0.01	0.01	0.13	6.62	0	71.87		Percent Medium Positive	5.9552
3	400.23	10011.4		190.3	19.19	4.02	0.91	75.88	24.12	205.1	145.81	74.6	0.01	0.01	0.1	2.43	0	29.96		Percent Strong Positive	1.54654
4	400.23	10011.4		184.92	27.11	7.6	2	63.29	36.71	204.53	142.9	79.08	0.01	0.01	0.11	4.16	0	48.32		Percent Negative	63.7644
5	400.23	10011.4		195.8	43.05	6.12	1.19	49.64	50.36	206.31	144.36	79.78	0.01	0.01	0.09	4.45	0	58.86		Percent Total Positive	36.2356
																				Average Weak Positive Intensity	205.541
																				Average Medium Positive Intensity	143.825
																				Average Strong Positive Intensity	76.4098

## Sheet: F-AT8
Plaque	Frontal
Region	Length (um)	Area (um2)	Text	Average Positive Intensity	Percent Weak Positive	Percent Medium Positive	Percent Strong Positive	Percent Negative	Percent Total Positive	Average Weak Positive Intensity	Average Medium Positive Intensity	Average Strong Positive Intensity	Total Stained Area (mm^2)	Total Analysis Area (mm^2)	OD (Average Optical Density)	OD x Percent Total Positive	OD x Total Stained Area (mm^2)	Score (0-300)		Average Positive Intensity	177.804
1	400.23	10011.4		184.28	57.39	18.49	2.36	21.76	78.24	200.7	145.81	86.45	0.01	0.01	0.11	8.98	0	101.44		Percent Weak Positive	48.7138
2	400.23	10011.4		171.1	49.92	35.58	4.05	10.45	89.55	196.78	144.79	85.83	0.01	0.01	0.15	13.16	0	133.23		Percent Medium Positive	24.3478
3	399.22	9961.13		173.11	52.75	34.38	3.39	9.48	90.52	196.73	145.75	83.07	0.01	0.01	0.14	12.84	0	131.68		Percent Strong Positive	2.73108
4	400.23	10011.4		179.99	50.35	21.64	2.82	25.19	74.81	200.7	144.02	86.15	0.01	0.01	0.12	9.35	0	102.09		Percent Negative	24.2073
5	400.23	10011.4		194.99	27.46	5.35	0.34	66.85	33.15	205.43	148.29	86.87	0.01	0.01	0.09	2.99	0	39.18		Percent Total Positive	75.7927
																				Average Weak Positive Intensity	199.258
																				Average Medium Positive Intensity	145.26
																				Average Strong Positive Intensity	85.2636
No Plaque
Region	Length (um)	Area (um2)	Text	Average Positive Intensity	Percent Weak Positive	Percent Medium Positive	Percent Strong Positive	Percent Negative	Percent Total Positive	Average Weak Positive Intensity	Average Medium Positive Intensity	Average Strong Positive Intensity	Total Stained Area (mm^2)	Total Analysis Area (mm^2)	OD (Average Optical Density)	OD x Percent Total Positive	OD x Total Stained Area (mm^2)	Score (0-300)		Average Positive Intensity	186.286
1	400.23	10011.4		191.97	64.6	12.83	0.92	21.66	78.34	201.85	149.81	85.65	0.01	0.01	0.1	7.6	0	93		Percent Weak Positive	51.9716
2	399.22	9961.13		184.49	44.44	15.68	1.48	38.41	61.59	201.03	147.02	84.81	0.01	0.01	0.11	7.04	0	80.22		Percent Medium Positive	15.718
3	400.23	10011.4		178.02	56.97	26.36	3.55	13.12	86.88	198.87	145.86	82.46	0.01	0.01	0.13	11.27	0	120.35		Percent Strong Positive	1.72742
4	400.23	10011.4		185	52.26	17.25	2.13	28.36	71.64	202.12	145.43	85.54	0.01	0.01	0.11	8.1	0	93.16		Percent Negative	30.583
5	400.23	10011.4		199.21	36.47	4.55	0.27	58.71	41.29	206.22	149.65	88.65	0.01	0.01	0.08	3.34	0	46.39		Percent Total Positive	69.417
																				Average Weak Positive Intensity	201.591
																				Average Medium Positive Intensity	146.915
																				Average Strong Positive Intensity	84.0479

## Sheet: F-SNA
Plaque	Frontal
Region	Length (um)	Area (um2)	Text	Average Positive Intensity	Percent Weak Positive	Percent Medium Positive	Percent Strong Positive	Percent Negative	Percent Total Positive	Average Weak Positive Intensity	Average Medium Positive Intensity	Average Strong Positive Intensity	Total Stained Area (mm^2)	Total Analysis Area (mm^2)	OD (Average Optical Density)	OD x Percent Total Positive	OD x Total Stained Area (mm^2)	Score (0-300)		Average Positive Intensity	181.351
1	400.23	10011.4		176.69	34.87	7.91	3.05	54.17	45.83	195.45	137.3	64.34	0	0.01	0.13	6.09	0	59.84		Percent Weak Positive	36.9117
2	400.23	10011.4		186.39	47.43	6.42	1.24	44.9	55.1	195.86	138.73	71.5	0	0.01	0.11	6.05	0	64.01		Percent Medium Positive	7.15249
3	400.23	10011.4		182.1	48.44	9.36	2.09	40.11	59.89	195.52	136.84	73.83	0.01	0.01	0.12	7.18	0	73.43		Percent Strong Positive	1.80601
4	400.23	10011.4		168.64	22.52	8.48	2.44	66.56	33.44	192.43	133.46	71.49	0	0.01	0.15	5.12	0	46.8		Percent Negative	54.1298
5	400.23	10011.4		189.05	18.86	2.58	0.09	78.46	21.54	195.97	142.37	80.15	0	0.01	0.1	2.23	0	24.3		Percent Total Positive	45.8702
																				Average Weak Positive Intensity	195.38
																				Average Medium Positive Intensity	137.096
																				Average Strong Positive Intensity	69.8825
No Plaque
Region	Length (um)	Area (um2)	Text	Average Positive Intensity	Percent Weak Positive	Percent Medium Positive	Percent Strong Positive	Percent Negative	Percent Total Positive	Average Weak Positive Intensity	Average Medium Positive Intensity	Average Strong Positive Intensity	Total Stained Area (mm^2)	Total Analysis Area (mm^2)	OD (Average Optical Density)	OD x Percent Total Positive	OD x Total Stained Area (mm^2)	Score (0-300)		Average Positive Intensity	186.184
1	400.23	10011.4		185.63	37.47	5.81	1.45	55.27	44.73	197.85	135.17	72.29	0	0.01	0.11	4.99	0	53.45		Percent Weak Positive	35.3259
2	400.23	10011.4		189.03	54.93	5.59	0.35	39.13	60.87	194.4	143.23	78.31	0	0.01	0.1	6.31	0	67.16		Percent Medium Positive	5.07637
3	400.23	10011.4		183.42	42	7.72	1.58	48.7	51.3	196.56	133.92	75.72	0.01	0.01	0.12	5.99	0	62.18		Percent Strong Positive	0.898862
4	400.23	10011.4		186.22	20.26	2.57	0.3	76.87	23.13	193.58	140.61	81.1	0	0.01	0.11	2.55	0	26.31		Percent Negative	58.6988
5	400.23	10011.4		189.34	15.16	1.84	0.26	82.74	17.26	197.33	139.48	77.32	0	0.01	0.1	1.78	0	19.63		Percent Total Positive	41.3012
																				Average Weak Positive Intensity	196.082
																				Average Medium Positive Intensity	136.986
																				Average Strong Positive Intensity	74.9944

## Sheet: F-Amyloid
Plaque	Frontal
Region	Length (um)	Area (um2)	Cored/Diffuse	Average Positive Intensity	Percent Weak Positive	Percent Medium Positive	Percent Strong Positive	Percent Negative	Percent Total Positive	Average Weak Positive Intensity	Average Medium Positive Intensity	Average Strong Positive Intensity	Total Stained Area (mm^2)	Total Analysis Area (mm^2)	OD (Average Optical Density)	OD x Percent Total Positive	OD x Total Stained Area (mm^2)	Score (0-300)	Average Positive Intensity	134.885
1	399.22	9961.13	Cored	138.14	23.15	32.55	13.29	31.01	68.99	202.59	125.68	56.4	0.01	0.01	0.24	16.55	0	128.13	Percent Weak Positive	18.3178
2	399.22	9961.13	Diffuse (dense)	124.89	17.14	17.44	19	46.41	53.59	204.34	120.96	56.84	0.01	0.01	0.28	15.2	0	109.03	Percent Medium Positive	19.3246
3	400.23	10011.4	Diffuse	148.58	23.78	16.77	10.75	48.71	51.29	205.32	126.09	58.14	0.01	0.01	0.21	10.68	0	89.56	Percent Strong Positive	13.554
4	400.23	10011.4	Diffuse	155.55	14.26	11.69	3.63	70.42	29.58	205.06	123.9	63	0	0.01	0.19	5.57	0	48.53	Percent Negative	48.8036
5	400.23	10011.4	Cored	119.61	12.35	14.86	16.83	55.96	44.04	205.69	122.04	54.32	0.01	0.01	0.3	13.32	0	92.57	Percent Total Positive	51.1964
																			Average Weak Positive Intensity	204.366
																			Average Medium Positive Intensity	124.008
																			Average Strong Positive Intensity	56.4937
No Plaque
Region	Length (um)	Area (um2)	Text	Average Positive Intensity	Percent Weak Positive	Percent Medium Positive	Percent Strong Positive	Percent Negative	Percent Total Positive	Average Weak Positive Intensity	Average Medium Positive Intensity	Average Strong Positive Intensity	Total Stained Area (mm^2)	Total Analysis Area (mm^2)	OD (Average Optical Density)	OD x Percent Total Positive	OD x Total Stained Area (mm^2)	Score (0-300)	Average Positive Intensity	208.564
1	400.23	10011.4		208.41	10.7	0.46	0	88.85	11.16	210.24	165.42	0	0	0.01	0.06	0.68	0	11.61	Percent Weak Positive	7.04811
2	399.22	9961.13		202.05	6.14	0.61	0.05	93.2	6.8	209.32	140.15	63.5	0	0.01	0.07	0.51	0	7.51	Percent Medium Positive	0.330229
3	400.23	10011.4		212.37	7.98	0.09	0	91.93	8.07	212.9	166.29	0	0	0.01	0.05	0.43	0	8.16	Percent Strong Positive	0.00829027
4	400.23	10011.4		207.1	7.59	0.59	0	91.83	8.17	211.21	154.08	0	0	0.01	0.06	0.52	0	8.76	Percent Negative	92.6134
5	400.23	10011.4		211.69	4.01	0.08	0	95.9	4.1	212.76	160	0	0	0.01	0.05	0.22	0	4.18	Percent Total Positive	7.38663
																			Average Weak Positive Intensity	211.302
																			Average Medium Positive Intensity	153.782
																			Average Strong Positive Intensity	63.5

## Sheet: F-PAS
	Plaque	Frontal
	Region	Length (um)	Area (um2)	Text	Average Positive Intensity	Percent Weak Positive	Percent Medium Positive	Percent Strong Positive	Percent Negative	Percent Total Positive	Average Weak Positive Intensity	Average Medium Positive Intensity	Average Strong Positive Intensity	Total Stained Area (mm^2)	Total Analysis Area (mm^2)	OD (Average Optical Density)	OD x Percent Total Positive	OD x Total Stained Area (mm^2)	Score (0-300)	Average Positive Intensity	207.261
	1	400.23	10011.4		206.87	38.21	2.08	1.93	57.78	42.22	211.41	176.82	149.24	0.01	0.01	0.06	2.72	0	48.15	Percent Weak Positive	50.4801
	2	400.23	10011.4		208.62	47.57	1.75	1.14	49.54	50.46	211.04	177.23	156.22	0.01	0.01	0.06	3.07	0	54.5	Percent Medium Positive	2.1221
	3	400.23	10011.4		209.41	47.07	1.19	1.14	50.61	49.4	211.61	177.06	152.21	0.01	0.01	0.06	2.93	0	52.86	Percent Strong Positive	1.64265
	4	400.23	10011.4		207	52.22	1.95	1.43	44.4	55.6	209.56	177.44	153.71	0.01	0.01	0.06	3.57	0	60.41	Percent Negative	45.7551
	5	400.23	10011.4		205.41	66.72	3.54	2.5	27.24	72.76	208.89	177.18	152.54	0.01	0.01	0.07	4.92	0	81.31	Percent Total Positive	54.2449
																				Average Weak Positive Intensity	210.312
																				Average Medium Positive Intensity	177.147
																				Average Strong Positive Intensity	152.408
	No Plaque
	Region	Length (um)	Area (um2)	Text	Average Positive Intensity	Percent Weak Positive	Percent Medium Positive	Percent Strong Positive	Percent Negative	Percent Total Positive	Average Weak Positive Intensity	Average Medium Positive Intensity	Average Strong Positive Intensity	Total Stained Area (mm^2)	Total Analysis Area (mm^2)	OD (Average Optical Density)	OD x Percent Total Positive	OD x Total Stained Area (mm^2)	Score (0-300)	Average Positive Intensity	206.533
	1	400.23	10011.4		208.27	53.44	1.82	1.1	43.63	56.37	210.49	177.71	151.2	0.01	0.01	0.06	3.47	0	60.4	Percent Weak Positive	52.8392
	2	400.23	10011.4		194.16	33.07	2.65	6.27	58.01	41.99	210.18	176.41	117.22	0.01	0.01	0.09	3.87	0	57.19	Percent Medium Positive	1.89598
	3	400.23	10011.4		209.02	47.57	1.72	1.2	49.52	50.48	211.56	176.85	153.81	0.01	0.01	0.06	3.03	0	54.58	Percent Strong Positive	2.00715
	4	400.23	10011.4		207.45	56.34	1.73	1.1	40.82	59.18	209.46	177.86	151.37	0.01	0.01	0.06	3.75	0	63.11	Percent Negative	43.2577
	5	400.23	10011.4		207.95	67.87	1.75	1.48	28.9	71.1	209.91	177.19	154.55	0.01	0.01	0.06	4.43	0	75.82	Percent Total Positive	56.7423
																				Average Weak Positive Intensity	210.279
																				Average Medium Positive Intensity	177.184
																				Average Strong Positive Intensity	135.634

## Sheet: F-AB
	Plaque	Frontal
	Region	Length (um)	Area (um2)	Text	Average Positive Intensity	Percent Weak Positive	Percent Medium Positive	Percent Strong Positive	Percent Negative	Percent Total Positive	Average Weak Positive Intensity	Average Medium Positive Intensity	Average Strong Positive Intensity	Total Stained Area (mm^2)	Total Analysis Area (mm^2)	OD (Average Optical Density)	OD x Percent Total Positive	OD x Total Stained Area (mm^2)	Score (0-300)	Average Positive Intensity	211.476
	1	400.23	10011.4		209.96	70.65	1.13	0.12	28.1	71.9	210.55	178.19	163.54	0.01	0.01	0.06	4.18	0	73.28	Percent Weak Positive	58.707
	2	400.23	10011.4		211.69	62.25	0.31	0.09	37.36	62.64	211.92	179.1	158.84	0.01	0.01	0.05	3.42	0	63.12	Percent Medium Positive	0.478765
	3	400.23	10011.4		212.23	60.73	0.4	0.02	38.85	61.15	212.47	178.28	166.67	0.01	0.01	0.05	3.27	0	61.58	Percent Strong Positive	0.0538015
	4	400.23	10011.4		211.19	61.12	0.33	0.02	38.53	61.47	211.38	179.12	166	0.01	0.01	0.06	3.41	0	61.84	Percent Negative	40.7604
	5	400.23	10011.4		213.14	39.68	0.22	0.02	60.08	39.92	213.36	177.96	166.17	0.01	0.01	0.05	2.06	0	40.18	Percent Total Positive	59.2396
																				Average Weak Positive Intensity	211.79
																				Average Medium Positive Intensity	178.422
																				Average Strong Positive Intensity	162.646
	No Plaque
	Region	Length (um)	Area (um2)	Text	Average Positive Intensity	Percent Weak Positive	Percent Medium Positive	Percent Strong Positive	Percent Negative	Percent Total Positive	Average Weak Positive Intensity	Average Medium Positive Intensity	Average Strong Positive Intensity	Total Stained Area (mm^2)	Total Analysis Area (mm^2)	OD (Average Optical Density)	OD x Percent Total Positive	OD x Total Stained Area (mm^2)	Score (0-300)	Average Positive Intensity	210.742
	1	400.23	10011.4		210.74	67.17	0.39	0.09	32.35	67.65	211	178.27	159.17	0.01	0.01	0.06	3.82	0	68.22	Percent Weak Positive	56.0098
	2	400.23	10011.4		205.03	56.83	0.81	4.58	37.77	62.23	211.32	177.17	131.92	0.01	0.01	0.07	4.26	0	72.2	Percent Medium Positive	0.330774
	3	400.23	10011.4		212.27	59.64	0.28	0.03	40.05	59.95	212.45	178.07	165.13	0.01	0.01	0.05	3.2	0	60.28	Percent Strong Positive	0.744752
	4	400.23	10011.4		211.41	59.44	0.21	0.01	40.33	59.67	211.54	178.93	161.25	0.01	0.01	0.06	3.29	0	59.91	Percent Negative	42.9146
	5	400.23	10011.4		214.09	37.95	0.09	0.03	61.93	38.07	214.21	178.86	164.56	0.01	0.01	0.05	1.89	0	38.21	Percent Total Positive	57.0854
																				Average Weak Positive Intensity	211.965
																				Average Medium Positive Intensity	177.936
																				Average Strong Positive Intensity	133.289

## Sheet: F-HID
Plaque	Frontal
Region	Length (um)	Area (um2)	Text	Average Positive Intensity	Percent Weak Positive	Percent Medium Positive	Percent Strong Positive	Percent Negative	Percent Total Positive	Average Weak Positive Intensity	Average Medium Positive Intensity	Average Strong Positive Intensity	Total Stained Area (mm^2)	Total Analysis Area (mm^2)	OD (Average Optical Density)	OD x Percent Total Positive	OD x Total Stained Area (mm^2)	Score (0-300)	Average Positive Intensity	209.593
1	400.23	10011.4		210.5	40.49	1.39	0.02	58.1	41.9	211.58	179.91	150	0	0.01	0.06	2.39	0	43.33	Percent Weak Positive	49.2719
2	400.23	10011.4		209.41	47.48	2.47	0.02	50.03	49.97	210.9	181.21	144	0	0.01	0.06	2.96	0	52.48	Percent Medium Positive	1.74163
3	399.22	9961.13		210.7	36.7	0.95	0.01	62.34	37.66	211.47	181.71	145	0	0.01	0.06	2.13	0	38.64	Percent Strong Positive	0.010773
4	400.23	10011.4		209.31	57.23	1.55	0.01	41.22	58.78	210.01	183.7	150	0	0.01	0.06	3.49	0	60.35	Percent Negative	48.9757
5	399.22	9961.13		209.17	56.82	1.96	0	41.22	58.78	210.1	182.11	0	0	0.01	0.06	3.51	0	60.75	Percent Total Positive	51.0243
																			Average Weak Positive Intensity	210.588
																			Average Medium Positive Intensity	181.819
																			Average Strong Positive Intensity	147.167
No Plaque
Region	Length (um)	Area (um2)	Text	Average Positive Intensity	Percent Weak Positive	Percent Medium Positive	Percent Strong Positive	Percent Negative	Percent Total Positive	Average Weak Positive Intensity	Average Medium Positive Intensity	Average Strong Positive Intensity	Total Stained Area (mm^2)	Total Analysis Area (mm^2)	OD (Average Optical Density)	OD x Percent Total Positive	OD x Total Stained Area (mm^2)	Score (0-300)	Average Positive Intensity	209.574
1	400.23	10011.4		210.02	48.88	1.59	0.02	49.5	50.5	210.94	182.69	148.67	0	0.01	0.06	2.93	0	52.14	Percent Weak Positive	52.3848
2	400.23	10011.4		208.65	49.47	2.25	0.03	48.25	51.75	209.83	183.32	152	0	0.01	0.06	3.15	0	54.06	Percent Medium Positive	1.65021
3	400.23	10011.4		210.18	46.9	1.62	0.01	51.47	48.53	211.13	182.9	149	0	0.01	0.06	2.8	0	50.18	Percent Strong Positive	0.0123019
4	399.22	9961.13		209.24	56.19	1.5	0.01	42.3	57.7	209.93	183.6	151	0	0.01	0.06	3.44	0	59.22	Percent Negative	45.9527
5	399.22	9961.13		209.59	56.84	1.55	0	41.61	58.39	210.3	183.48	0	0	0.01	0.06	3.44	0	59.94	Percent Total Positive	54.0473
																			Average Weak Positive Intensity	210.418
																			Average Medium Positive Intensity	183.215
																			Average Strong Positive Intensity	150

## Sheet: H-IBA1
Plaque	Hippo
Region	Length (um)	Area (um2)	Text	Average Positive Intensity	Percent Weak Positive	Percent Medium Positive	Percent Strong Positive	Percent Negative	Percent Total Positive	Average Weak Positive Intensity	Average Medium Positive Intensity	Average Strong Positive Intensity	Total Stained Area (mm^2)	Total Analysis Area (mm^2)	OD (Average Optical Density)	OD x Percent Total Positive	OD x Total Stained Area (mm^2)	Score (0-300)		Average Positive Intensity	168.596
1	400.23	10011.4		163.78	31.92	18.17	8.7	41.2	58.8	201.62	140.73	73.11	0.01	0.01	0.17	9.76	0	94.37		Percent Weak Positive	30.6902
2	400.23	10011.4		164.09	29.62	13.86	8.73	47.79	52.21	202.78	139.32	72.17	0.01	0.01	0.17	8.62	0	83.53		Percent Medium Positive	13.7213
3	399.22	9961.13		187.41	36.03	8.25	2.39	53.33	46.67	204.42	146.33	72.64	0.01	0.01	0.11	5.01	0	59.69		Percent Strong Positive	6.98347
4	400.23	10011.4		159.04	31.63	19.22	11.07	38.08	61.92	201.77	139.68	70.55	0.01	0.01	0.18	11.07	0	103.29		Percent Negative	48.605
5	400.23	10011.4		176.07	24.89	8.95	3.84	62.32	37.68	204.71	139.89	74.72	0.01	0.01	0.13	5.07	0	54.3		Percent Total Positive	51.395
																				Average Weak Positive Intensity	203.013
																				Average Medium Positive Intensity	140.66
																				Average Strong Positive Intensity	72.2313
No Plaque
Region	Length (um)	Area (um2)	Text	Average Positive Intensity	Percent Weak Positive	Percent Medium Positive	Percent Strong Positive	Percent Negative	Percent Total Positive	Average Weak Positive Intensity	Average Medium Positive Intensity	Average Strong Positive Intensity	Total Stained Area (mm^2)	Total Analysis Area (mm^2)	OD (Average Optical Density)	OD x Percent Total Positive	OD x Total Stained Area (mm^2)	Score (0-300)		Average Positive Intensity	187.143
1	400.23	10011.4		181.14	26.74	7.58	3.26	62.42	37.58	205.71	141.12	72.49	0.01	0.01	0.12	4.59	0	51.67		Percent Weak Positive	29.017
2	400.23	10011.4		190.87	28.9	5.8	1.64	63.66	36.34	206.88	143.24	77.21	0.01	0.01	0.1	3.62	0	45.42		Percent Medium Positive	6.28076
3	400.23	10011.4		189.66	29.42	5.57	1.91	63.1	36.9	205.94	144.34	70.8	0.01	0.01	0.1	3.77	0	46.29		Percent Strong Positive	2.41158
4	400.23	10011.4		184.78	27.61	6.38	2.75	63.26	36.74	206.26	140.97	70.61	0.01	0.01	0.11	4.17	0	48.61		Percent Negative	62.2907
5	399.22	9961.13		189.63	32.4	6.02	2.41	59.17	40.83	207.3	142.31	70.07	0.01	0.01	0.1	4.18	0	51.66		Percent Total Positive	37.7093
																				Average Weak Positive Intensity	206.443
																				Average Medium Positive Intensity	142.244
																				Average Strong Positive Intensity	71.854

## Sheet: H-AT8
Plaque	Hippo
Region	Length (um)	Area (um2)	Text	Average Positive Intensity	Percent Weak Positive	Percent Medium Positive	Percent Strong Positive	Percent Negative	Percent Total Positive	Average Weak Positive Intensity	Average Medium Positive Intensity	Average Strong Positive Intensity	Total Stained Area (mm^2)	Total Analysis Area (mm^2)	OD (Average Optical Density)	OD x Percent Total Positive	OD x Total Stained Area (mm^2)	Score (0-300)		Average Positive Intensity	181.535
1	400.23	10011.4		180.17	48.22	22.86	1.19	27.72	72.28	198.94	145.27	90.24	0.01	0.01	0.12	9	0	97.53		Percent Weak Positive	51.9052
2	400.23	10011.4		181.48	53.54	25.38	0.5	20.58	79.42	197.69	149.08	89.69	0.01	0.01	0.12	9.64	0	105.79		Percent Medium Positive	22.4565
3	399.22	9961.13		195.21	55.67	8.9	0.22	35.21	64.79	202.81	150.22	89.65	0.01	0.01	0.09	5.81	0	74.13		Percent Strong Positive	1.47787
4	400.23	10011.4		181.3	48.9	20.96	1.87	28.28	71.72	199.87	146.54	85.48	0.01	0.01	0.12	8.74	0	96.42		Percent Negative	24.1604
5	400.23	10011.4		173.99	53.35	32.68	3.49	10.48	89.52	197.01	145.92	84.96	0.01	0.01	0.14	12.5	0	129.18		Percent Total Positive	75.8396
																				Average Weak Positive Intensity	199.206
																				Average Medium Positive Intensity	146.951
																				Average Strong Positive Intensity	86.4195
No Plaque
Region	Length (um)	Area (um2)	Text	Average Positive Intensity	Percent Weak Positive	Percent Medium Positive	Percent Strong Positive	Percent Negative	Percent Total Positive	Average Weak Positive Intensity	Average Medium Positive Intensity	Average Strong Positive Intensity	Total Stained Area (mm^2)	Total Analysis Area (mm^2)	OD (Average Optical Density)	OD x Percent Total Positive	OD x Total Stained Area (mm^2)	Score (0-300)		Average Positive Intensity	195.308
1	400.23	10011.4		193.41	50.38	9.73	0.5	39.4	60.6	203.2	147.92	91.05	0.01	0.01	0.09	5.68	0	71.32		Percent Weak Positive	53.6535
2	400.23	10011.4		200.65	51.58	4.54	0.09	43.79	56.21	204.94	154.25	84.12	0.01	0.01	0.08	4.37	0	60.92		Percent Medium Positive	8.51601
3	400.23	10011.4		199.08	57.15	6.17	0.13	36.55	63.45	204.24	153.68	87.15	0.01	0.01	0.08	5.15	0	69.89		Percent Strong Positive	0.505531
4	400.23	10011.4		191.92	57.51	11.61	0.95	29.93	70.07	202.31	149.2	84.83	0.01	0.01	0.1	6.8	0	83.59		Percent Negative	37.3249
5	399.22	9961.13		193.09	51.31	9.89	0.78	38.01	61.99	203.12	149.77	83.09	0.01	0.01	0.09	5.85	0	73.45		Percent Total Positive	62.6751
																				Average Weak Positive Intensity	203.505
																				Average Medium Positive Intensity	150.178
																				Average Strong Positive Intensity	85.5972

## Sheet: H-SNA
Plaque	Hippo
Region	Length (um)	Area (um2)	Text	Average Positive Intensity	Percent Weak Positive	Percent Medium Positive	Percent Strong Positive	Percent Negative	Percent Total Positive	Average Weak Positive Intensity	Average Medium Positive Intensity	Average Strong Positive Intensity	Total Stained Area (mm^2)	Total Analysis Area (mm^2)	OD (Average Optical Density)	OD x Percent Total Positive	OD x Total Stained Area (mm^2)	Score (0-300)		Average Positive Intensity	179.242
1	400.23	10011.4		174.95	48.47	18.96	1.18	31.39	68.61	192.75	135.07	84.77	0.01	0.01	0.14	9.42	0	89.93		Percent Weak Positive	51.4828
2	400.23	10011.4		176.28	53.83	16.08	2.42	27.66	72.34	192.9	135.05	80.78	0.01	0.01	0.13	9.69	0	93.27		Percent Medium Positive	13.7771
3	400.23	10011.4		182.68	59.09	11.14	1.28	28.5	71.5	193.74	135.68	80.71	0.01	0.01	0.12	8.47	0	85.19		Percent Strong Positive	1.45056
4	400.23	10011.4		182.74	57.09	13.38	0.65	28.87	71.13	194.16	138.92	82.51	0.01	0.01	0.12	8.42	0	85.82		Percent Negative	33.2895
5	399.22	9961.13		180.73	32.69	6.81	1.71	58.79	41.21	195.71	134.8	77	0	0.01	0.12	5.08	0	51.43		Percent Total Positive	66.7105
																				Average Weak Positive Intensity	193.609
																				Average Medium Positive Intensity	135.898
																				Average Strong Positive Intensity	80.9962
No Plaque
Region	Length (um)	Area (um2)	Text	Average Positive Intensity	Percent Weak Positive	Percent Medium Positive	Percent Strong Positive	Percent Negative	Percent Total Positive	Average Weak Positive Intensity	Average Medium Positive Intensity	Average Strong Positive Intensity	Total Stained Area (mm^2)	Total Analysis Area (mm^2)	OD (Average Optical Density)	OD x Percent Total Positive	OD x Total Stained Area (mm^2)	Score (0-300)		Average Positive Intensity	196.597
1	400.23	10011.4		196.3	48.03	2.08	0.17	49.72	50.28	199.07	141.97	79.51	0.01	0.01	0.09	4.39	0	52.7		Percent Weak Positive	49.233
2	400.23	10011.4		197.24	48.87	1.43	0.04	49.66	50.34	198.93	142.16	85.5	0.01	0.01	0.09	4.29	0	51.84		Percent Medium Positive	1.66555
3	400.23	10011.4		195.95	51.56	2.27	0.06	46.11	53.9	198.49	141.34	76.38	0.01	0.01	0.09	4.75	0	56.29		Percent Strong Positive	0.082331
4	400.23	10011.4		196.77	62.86	1.14	0.07	35.92	64.08	197.84	145.42	83.29	0.01	0.01	0.09	5.53	0	65.37		Percent Negative	49.0191
5	400.23	10011.4		196.9	26.39	1.3	0.07	72.24	27.76	199.76	144.65	86.1	0	0.01	0.09	2.39	0	29.2		Percent Total Positive	50.9809
																				Average Weak Positive Intensity	198.616
																				Average Medium Positive Intensity	142.641
																				Average Strong Positive Intensity	81.092

[truncated: 11 more sheets: H-Amyloid, H-PAS, H-AB, H-HID, C-IBA1, C-AT8, C-SNA, C-Amyloid, C-PAS, C-AB, C-HID]
