# Supplementary material for: Distinct patterns of plaque and microglia glycosylation in Alzheimer's disease
Source: Brain Pathol. 2024 May 9;34(4):e13267. doi: 10.1111/bpa.13267 (PMC11189777; doi:10.1111/bpa.13267)
Supplement: Supplementary file 3 — Data S3. Supporting Information. [file BPA-34-e13267-s002.xlsx]

## Sheet: F-IBA1
Plaque	Frontal
Region	Length (um)	Area (um2)	Text	Average Positive Intensity	Percent Weak Positive	Percent Medium Positive	Percent Strong Positive	Percent Negative	Percent Total Positive	Average Weak Positive Intensity	Average Medium Positive Intensity	Average Strong Positive Intensity	Total Stained Area (mm^2)	Total Analysis Area (mm^2)	OD (Average Optical Density)	OD x Percent Total Positive	OD x Total Stained Area (mm^2)	Score (0-300)		Average Positive Intensity	200.171
1	400.23	10011.4		203.45	16.9	1.17	0.04	81.89	18.11	207.13	154.57	85	0.01	0.01	0.07	1.3	0	19.37		Percent Weak Positive	21.7389
2	400.23	10011.4		199.45	16.34	2.04	0.23	81.39	18.61	207.54	147.98	80.42	0.01	0.01	0.08	1.5	0	21.11		Percent Medium Positive	2.33652
3	399.22	9961.13		196.06	32.83	5.05	0.62	61.49	38.51	205.98	145.54	83.09	0.01	0.01	0.09	3.38	0	44.8		Percent Strong Positive	0.193075
4	399.22	9961.13		201.47	22.5	2.1	0.1	75.3	24.7	206.57	152.19	82.53	0.01	0.01	0.08	1.88	0	26.99		Percent Negative	75.7315
5	400.23	10011.4		202.89	21.08	1.6	0.03	77.29	22.71	206.74	154.6	78.3	0.01	0.01	0.07	1.66	0	24.37		Percent Total Positive	24.2685
																				Average Weak Positive Intensity	206.673
																				Average Medium Positive Intensity	149.416
																				Average Strong Positive Intensity	82.341
No Plaque
Region	Length (um)	Area (um2)	Text	Average Positive Intensity	Percent Weak Positive	Percent Medium Positive	Percent Strong Positive	Percent Negative	Percent Total Positive	Average Weak Positive Intensity	Average Medium Positive Intensity	Average Strong Positive Intensity	Total Stained Area (mm^2)	Total Analysis Area (mm^2)	OD (Average Optical Density)	OD x Percent Total Positive	OD x Total Stained Area (mm^2)	Score (0-300)		Average Positive Intensity	203.651
1	400.23	10011.4		204.89	17.63	0.89	0.03	81.46	18.54	207.79	151.73	80.22	0.01	0.01	0.07	1.27	0	19.49		Percent Weak Positive	20.1159
2	400.23	10011.4		205.51	16.96	0.85	0.03	82.16	17.84	208.1	158.47	77.11	0.01	0.01	0.07	1.2	0	18.76		Percent Medium Positive	1.20204
3	399.22	9961.13		204.64	35.74	1.66	0.09	62.52	37.48	207.28	153.88	85.86	0.01	0.01	0.07	2.59	0	39.31		Percent Strong Positive	0.149238
4	400.23	10011.4		205.73	16.66	0.76	0.07	82.51	17.49	208.68	152.49	83.79	0.01	0.01	0.07	1.17	0	18.4		Percent Negative	78.5329
5	400.23	10011.4		197.31	16.12	1.89	0.49	81.5	18.5	206.96	146.67	74.58	0.01	0.01	0.09	1.57	0	21.36		Percent Total Positive	21.4671
																				Average Weak Positive Intensity	207.702
																				Average Medium Positive Intensity	151.564
																				Average Strong Positive Intensity	77.05

## Sheet: F-AT8
Plaque	Frontal
Region	Length (um)	Area (um2)	Text	Average Positive Intensity	Percent Weak Positive	Percent Medium Positive	Percent Strong Positive	Percent Negative	Percent Total Positive	Average Weak Positive Intensity	Average Medium Positive Intensity	Average Strong Positive Intensity	Total Stained Area (mm^2)	Total Analysis Area (mm^2)	OD (Average Optical Density)	OD x Percent Total Positive	OD x Total Stained Area (mm^2)	Score (0-300)		Average Positive Intensity	184.475
1	400.23	10011.4		184.6	61.52	21.3	1.57	15.61	84.39	199.43	149.15	84.5	0.01	0.01	0.11	9.62	0	108.83		Percent Weak Positive	57.4869
2	400.23	10011.4		183.7	60.32	21.78	1.86	16.04	83.96	199.71	147.83	84.71	0.01	0.01	0.12	9.75	0	109.46		Percent Medium Positive	19.2929
3	399.22	9961.13		183.01	45.97	16.2	2.61	35.22	64.78	202.89	142.51	84.49	0.01	0.01	0.12	7.63	0	86.21		Percent Strong Positive	2.00734
4	399.22	9961.13		190.11	60.96	14.73	0.85	23.46	76.54	201.29	149.75	87.47	0.01	0.01	0.1	7.75	0	92.97		Percent Negative	21.2129
5	400.23	10011.4		181.27	57.72	21.95	3.09	17.23	82.77	200.26	144.99	84.25	0.01	0.01	0.12	10.09	0	110.92		Percent Total Positive	78.7871
																				Average Weak Positive Intensity	200.57
																				Average Medium Positive Intensity	146.895
																				Average Strong Positive Intensity	84.7001
No Plaque
Region	Length (um)	Area (um2)	Text	Average Positive Intensity	Percent Weak Positive	Percent Medium Positive	Percent Strong Positive	Percent Negative	Percent Total Positive	Average Weak Positive Intensity	Average Medium Positive Intensity	Average Strong Positive Intensity	Total Stained Area (mm^2)	Total Analysis Area (mm^2)	OD (Average Optical Density)	OD x Percent Total Positive	OD x Total Stained Area (mm^2)	Score (0-300)		Average Positive Intensity	188.885
1	400.23	10011.4		186.67	61.26	18.81	1.46	18.47	81.53	200.75	148.74	84.8	0.01	0.01	0.11	8.9	0	103.26		Percent Weak Positive	59.7215
2	400.23	10011.4		187.08	61.21	17.18	1.64	19.97	80.03	200.56	149	82.73	0.01	0.01	0.11	8.66	0	100.49		Percent Medium Positive	15.1178
3	399.22	9961.13		190.56	44.72	10.04	1.46	43.77	56.23	204.04	146.21	82.94	0.01	0.01	0.1	5.63	0	69.19		Percent Strong Positive	1.35399
4	400.23	10011.4		192.24	66.52	13.14	0.6	19.75	80.25	201.14	152.1	84.23	0.01	0.01	0.1	7.73	0	94.58		Percent Negative	23.8068
5	400.23	10011.4		188.11	62.14	16.1	1.7	20.07	79.93	201.56	147.25	83.5	0.01	0.01	0.11	8.46	0	99.43		Percent Total Positive	76.1932
																				Average Weak Positive Intensity	201.418
																				Average Medium Positive Intensity	148.811
																				Average Strong Positive Intensity	83.5536

## Sheet: F-SNA
Plaque	Frontal
Region	Length (um)	Area (um2)	Text	Average Positive Intensity	Percent Weak Positive	Percent Medium Positive	Percent Strong Positive	Percent Negative	Percent Total Positive	Average Weak Positive Intensity	Average Medium Positive Intensity	Average Strong Positive Intensity	Total Stained Area (mm^2)	Total Analysis Area (mm^2)	OD (Average Optical Density)	OD x Percent Total Positive	OD x Total Stained Area (mm^2)	Score (0-300)		Average Positive Intensity	181.035
1	400.23	10011.4		186.89	51.9	6.85	1.1	40.15	59.85	195.87	136.62	76.38	0.01	0.01	0.11	6.5	0	68.9		Percent Weak Positive	42.4297
2	400.23	10011.4		178.4	42.66	7.58	3.48	46.28	53.72	195.06	137.41	63.58	0	0.01	0.13	6.92	0	68.26		Percent Medium Positive	7.48617
3	399.22	9961.13		177.48	36.58	7.98	3.3	52.14	47.86	196.74	134.25	68.51	0	0.01	0.13	6.27	0	62.44		Percent Strong Positive	2.51604
4	400.23	10011.4		184.74	50.77	7.44	1.86	39.93	60.07	195.73	138.32	70.22	0	0.01	0.11	6.83	0	71.22		Percent Negative	47.568
5	400.23	10011.4		164.22	20.11	7.91	3.59	68.4	31.6	194.24	132.06	66.77	0	0.01	0.16	5.21	0	46.68		Percent Total Positive	52.432
																				Average Weak Positive Intensity	195.694
																				Average Medium Positive Intensity	135.992
																				Average Strong Positive Intensity	67.865
No Plaque
Region	Length (um)	Area (um2)	Text	Average Positive Intensity	Percent Weak Positive	Percent Medium Positive	Percent Strong Positive	Percent Negative	Percent Total Positive	Average Weak Positive Intensity	Average Medium Positive Intensity	Average Strong Positive Intensity	Total Stained Area (mm^2)	Total Analysis Area (mm^2)	OD (Average Optical Density)	OD x Percent Total Positive	OD x Total Stained Area (mm^2)	Score (0-300)		Average Positive Intensity	184.767
1	399.22	9961.13		185.84	48.05	8.45	0.69	42.81	57.19	195.27	141.22	75.94	0.01	0.01	0.11	6.35	0	67.02		Percent Weak Positive	42.6682
2	400.23	10011.4		188.87	42.78	3.9	0.92	52.4	47.6	195.93	139.35	69.81	0	0.01	0.1	4.95	0	53.33		Percent Medium Positive	7.50872
3	399.22	9961.13		187.65	33.35	4.9	0.19	61.56	38.44	195.35	139.18	86.33	0	0.01	0.11	4.11	0	43.72		Percent Strong Positive	0.944386
4	400.23	10011.4		189	53.07	4.97	1.29	40.68	59.32	196.58	138.28	72.33	0	0.01	0.1	6.15	0	66.87		Percent Negative	48.8787
5	399.22	9961.13		166.74	30.49	18.44	1.98	49.09	50.91	192.07	134.06	80.99	0	0.01	0.16	8.05	0	73.32		Percent Total Positive	51.1213
																				Average Weak Positive Intensity	195.432
																				Average Medium Positive Intensity	137.9
																				Average Strong Positive Intensity	75.5917

## Sheet: F-Amyloid
Plaque	Frontal
Region	Length (um)	Area (um2)	Cored/Diffuse	Average Positive Intensity	Percent Weak Positive	Percent Medium Positive	Percent Strong Positive	Percent Negative	Percent Total Positive	Average Weak Positive Intensity	Average Medium Positive Intensity	Average Strong Positive Intensity	Total Stained Area (mm^2)	Total Analysis Area (mm^2)	OD (Average Optical Density)	OD x Percent Total Positive	OD x Total Stained Area (mm^2)	Score (0-300)	Average Positive Intensity	121.605
1	400.23	10011.4	Diffuse (dense)	111.26	11.26	10.48	19.06	59.2	40.8	206.41	123.57	48.32	0.01	0.01	0.33	13.62	0	89.4	Percent Weak Positive	16.7251
2	400.23	10011.4	Cored	127.51	21.89	25.3	21.4	31.41	68.59	203	124.17	54.24	0.01	0.01	0.27	18.84	0	136.69	Percent Medium Positive	20.5743
3	398.22	9911.08	Cored	102.81	9.01	18.92	24.43	47.64	52.36	201.97	119.86	53.04	0.01	0.01	0.37	19.28	0	120.14	Percent Strong Positive	20.6525
4	400.23	10011.4	Cored	132.82	18.81	20.23	15.02	45.94	54.06	204.85	122.96	55.92	0.01	0.01	0.26	13.89	0	104.33	Percent Negative	42.0481
5	400.23	10011.4	Cored	125.29	21.09	27.16	23.17	28.59	71.42	202.53	124.29	56.14	0.01	0.01	0.28	20.16	0	144.91	Percent Total Positive	57.9519
																			Average Weak Positive Intensity	203.637
																			Average Medium Positive Intensity	123.252
																			Average Strong Positive Intensity	53.5305
No Plaque
Region	Length (um)	Area (um2)	Text	Average Positive Intensity	Percent Weak Positive	Percent Medium Positive	Percent Strong Positive	Percent Negative	Percent Total Positive	Average Weak Positive Intensity	Average Medium Positive Intensity	Average Strong Positive Intensity	Total Stained Area (mm^2)	Total Analysis Area (mm^2)	OD (Average Optical Density)	OD x Percent Total Positive	OD x Total Stained Area (mm^2)	Score (0-300)	Average Positive Intensity	212.551
1	400.23	10011.4		211.76	4.12	0.03	0	95.85	4.15	212.13	166.56	0	0.01	0.01	0.05	0.23	0	4.19	Percent Weak Positive	5.07469
2	400.23	10011.4		210.26	5.67	0.08	0	94.25	5.75	211.01	158.72	0	0.01	0.01	0.06	0.33	0	5.83	Percent Medium Positive	0.0362408
3	399.22	9961.13		212.95	8.59	0.04	0	91.37	8.63	213.19	166.75	0	0	0.01	0.05	0.45	0	8.67	Percent Strong Positive	0
4	400.23	10011.4		216.45	1.38	0	0	98.62	1.38	216.45	0	0	0	0.01	0.04	0.06	0	1.38	Percent Negative	94.8891
5	399.22	9961.13		214.62	5.51	0.01	0	94.48	5.52	214.7	174	0	0.01	0.01	0.05	0.27	0	5.53	Percent Total Positive	5.11093
																			Average Weak Positive Intensity	212.904
																			Average Medium Positive Intensity	163.189
																			Average Strong Positive Intensity	0

## Sheet: F-PAS
Plaque	Frontal
Region	Length (um)	Area (um2)	Text	Average Positive Intensity	Percent Weak Positive	Percent Medium Positive	Percent Strong Positive	Percent Negative	Percent Total Positive	Average Weak Positive Intensity	Average Medium Positive Intensity	Average Strong Positive Intensity	Total Stained Area (mm^2)	Total Analysis Area (mm^2)	OD (Average Optical Density)	OD x Percent Total Positive	OD x Total Stained Area (mm^2)	Score (0-300)	Average Positive Intensity	210.273
1	400.23	10011.4		208.5	49.55	1.62	1.07	47.76	52.24	210.63	177.42	156.93	0.01	0.01	0.06	3.19	0	56	Percent Weak Positive	50.8034
2	399.22	9961.13		210.17	50.3	0.89	1.18	47.62	52.38	212.32	176.88	143.56	0.01	0.01	0.06	3.02	0	55.64	Percent Medium Positive	1.06979
3	399.22	9961.13		212.47	65.15	0.63	0.5	33.72	66.28	213.25	176.86	155.02	0.01	0.01	0.05	3.51	0	67.9	Percent Strong Positive	1.33517
4	399.22	9961.13		207.45	43.68	1.54	3.02	51.76	48.24	212.85	176.74	144.92	0.01	0.01	0.06	3.05	0	55.81	Percent Negative	46.7917
5	400.23	10011.4		212.47	47.07	0.59	0.92	51.42	48.58	214.39	177.19	137.24	0.01	0.01	0.05	2.57	0	51.02	Percent Total Positive	53.2083
																			Average Weak Positive Intensity	212.651
																			Average Medium Positive Intensity	177.055
																			Average Strong Positive Intensity	146.392
No Plaque
Region	Length (um)	Area (um2)	Text	Average Positive Intensity	Percent Weak Positive	Percent Medium Positive	Percent Strong Positive	Percent Negative	Percent Total Positive	Average Weak Positive Intensity	Average Medium Positive Intensity	Average Strong Positive Intensity	Total Stained Area (mm^2)	Total Analysis Area (mm^2)	OD (Average Optical Density)	OD x Percent Total Positive	OD x Total Stained Area (mm^2)	Score (0-300)	Average Positive Intensity	211.011
1	400.23	10011.4		208.91	42.44	1.4	1.03	55.13	44.87	211.26	177.02	155.55	0.01	0.01	0.06	2.7	0	48.34	Percent Weak Positive	49.8862
2	399.22	9961.13		211.73	46.33	0.76	0.39	52.51	47.49	212.76	177.35	157.24	0.01	0.01	0.05	2.58	0	49.03	Percent Medium Positive	1.02164
3	399.22	9961.13		210.78	66.47	0.95	1.06	31.52	68.48	212.24	176.66	149.26	0.01	0.01	0.06	3.86	0	71.54	Percent Strong Positive	0.72864
4	399.22	9961.13		211.44	47.13	1.24	0.7	50.93	49.07	213.18	176.88	154.91	0.01	0.01	0.06	2.7	0	51.7	Percent Negative	48.3635
5	399.22	9961.13		212.1	50.28	0.75	0.52	48.45	51.55	213.22	176.95	154.77	0.01	0.01	0.05	2.77	0	53.34	Percent Total Positive	51.6365
																			Average Weak Positive Intensity	212.542
																			Average Medium Positive Intensity	176.972
																			Average Strong Positive Intensity	153.964

## Sheet: F-AB
Plaque	Frontal
Region	Length (um)	Area (um2)	Text	Average Positive Intensity	Percent Weak Positive	Percent Medium Positive	Percent Strong Positive	Percent Negative	Percent Total Positive	Average Weak Positive Intensity	Average Medium Positive Intensity	Average Strong Positive Intensity	Total Stained Area (mm^2)	Total Analysis Area (mm^2)	OD (Average Optical Density)	OD x Percent Total Positive	OD x Total Stained Area (mm^2)	Score (0-300)	Average Positive Intensity	210.433
1	400.23	10011.4		206.31	81.72	2.14	0.18	15.97	84.03	207.13	178.56	163.93	0.01	0.01	0.07	5.52	0	86.52	Percent Weak Positive	41.9872
2	399.22	9961.13		213.72	43.85	0.17	0.02	55.96	44.04	213.89	177.8	165.71	0.01	0.01	0.05	2.22	0	44.26	Percent Medium Positive	0.692745
3	399.22	9961.13		215.38	10.9	0.02	0	89.08	10.92	215.43	182.5	0	0.01	0.01	0.05	0.51	0	10.93	Percent Strong Positive	0.0909874
4	399.22	9961.13		212.28	33.09	0.69	0.12	66.1	33.9	213.17	177.93	164.79	0.01	0.01	0.05	1.81	0	34.83	Percent Negative	57.229
5	400.23	10011.4		214.47	32.1	0.21	0.11	67.58	32.42	214.92	177.49	157.35	0.01	0.01	0.05	1.58	0	32.86	Percent Total Positive	42.771
																			Average Weak Positive Intensity	211.066
																			Average Medium Positive Intensity	178.347
																			Average Strong Positive Intensity	162.553
No Plaque
Region	Length (um)	Area (um2)	Text	Average Positive Intensity	Percent Weak Positive	Percent Medium Positive	Percent Strong Positive	Percent Negative	Percent Total Positive	Average Weak Positive Intensity	Average Medium Positive Intensity	Average Strong Positive Intensity	Total Stained Area (mm^2)	Total Analysis Area (mm^2)	OD (Average Optical Density)	OD x Percent Total Positive	OD x Total Stained Area (mm^2)	Score (0-300)	Average Positive Intensity	211.102
1	400.23	10011.4		206.9	80.18	2.04	0.2	17.58	82.42	207.75	178.21	160.9	0.01	0.01	0.06	5.31	0	84.85	Percent Weak Positive	39.7681
2	399.22	9961.13		213.73	49.82	0.17	0.01	50.01	49.99	213.85	179.46	166.5	0.01	0.01	0.05	2.52	0	50.17	Percent Medium Positive	0.516442
3	399.22	9961.13		214.84	10.42	0.05	0.01	89.52	10.48	215.06	179.46	156.33	0.01	0.01	0.05	0.5	0	10.55	Percent Strong Positive	0.0548061
4	399.22	9961.13		215.25	19.96	0.08	0.01	79.94	20.06	215.45	178.96	157.75	0.01	0.01	0.05	0.95	0	20.17	Percent Negative	59.6606
5	399.22	9961.13		214.96	29.96	0.08	0.03	69.94	30.06	215.11	178.42	157	0.01	0.01	0.05	1.44	0	30.19	Percent Total Positive	40.3394
																			Average Weak Positive Intensity	211.598
																			Average Medium Positive Intensity	178.346
																			Average Strong Positive Intensity	160.308

## Sheet: F-HID
Plaque	Frontal
Region	Length (um)	Area (um2)	Text	Average Positive Intensity	Percent Weak Positive	Percent Medium Positive	Percent Strong Positive	Percent Negative	Percent Total Positive	Average Weak Positive Intensity	Average Medium Positive Intensity	Average Strong Positive Intensity	Total Stained Area (mm^2)	Total Analysis Area (mm^2)	OD (Average Optical Density)	OD x Percent Total Positive	OD x Total Stained Area (mm^2)	Score (0-300)	Average Positive Intensity	210.065
1	400.23	10011.4		208.62	51.09	2.94	0.01	45.96	54.04	210.16	181.89	153	0	0.01	0.06	3.29	0	57	Percent Weak Positive	47.4497
2	400.23	10011.4		209.66	47.93	2.24	0.11	49.72	50.28	211.26	178.48	148.46	0	0.01	0.06	2.95	0	52.75	Percent Medium Positive	1.69812
3	399.22	9961.13		211.23	49.18	0.5	0	50.32	49.68	211.51	184.35	0	0	0.01	0.06	2.76	0	50.19	Percent Strong Positive	0.0248127
4	400.23	10011.4		209.94	40.93	1.67	0	57.4	42.6	211	184.1	0	0	0.01	0.06	2.48	0	44.27	Percent Negative	50.8273
5	400.23	10011.4		210.63	46.85	1.47	0.01	51.67	48.33	211.62	179.69	153	0	0.01	0.06	2.74	0	49.83	Percent Total Positive	49.1727
																			Average Weak Positive Intensity	211.129
																			Average Medium Positive Intensity	181.208
																			Average Strong Positive Intensity	149.313
No Plaque
Region	Length (um)	Area (um2)	Text	Average Positive Intensity	Percent Weak Positive	Percent Medium Positive	Percent Strong Positive	Percent Negative	Percent Total Positive	Average Weak Positive Intensity	Average Medium Positive Intensity	Average Strong Positive Intensity	Total Stained Area (mm^2)	Total Analysis Area (mm^2)	OD (Average Optical Density)	OD x Percent Total Positive	OD x Total Stained Area (mm^2)	Score (0-300)	Average Positive Intensity	210.941
1	399.22	9961.13		210.39	46.89	1.42	0.01	51.68	48.32	211.28	181.3	152	0	0.01	0.06	2.76	0	49.76	Percent Weak Positive	46.2772
2	400.23	10011.4		212.33	37.13	0.33	0	62.53	37.47	212.59	182.57	0	0	0.01	0.05	1.99	0	37.8	Percent Medium Positive	0.936063
3	399.22	9961.13		210.56	53.33	0.91	0	45.76	54.24	211.04	182.8	0	0	0.01	0.06	3.08	0	55.15	Percent Strong Positive	0.00165382
4	400.23	10011.4		210.69	45.5	1.16	0	53.33	46.67	211.41	182.89	0	0	0.01	0.06	2.64	0	47.83	Percent Negative	52.785
5	400.23	10011.4		211.22	45.8	0.86	0	53.34	46.66	211.76	182.06	0	0	0.01	0.06	2.59	0	47.52	Percent Total Positive	47.215
																			Average Weak Positive Intensity	211.523
																			Average Medium Positive Intensity	182.246
																			Average Strong Positive Intensity	152

## Sheet: H-IBA1
Plaque	Hippo
Region	Length (um)	Area (um2)	Text	Average Positive Intensity	Percent Weak Positive	Percent Medium Positive	Percent Strong Positive	Percent Negative	Percent Total Positive	Average Weak Positive Intensity	Average Medium Positive Intensity	Average Strong Positive Intensity	Total Stained Area (mm^2)	Total Analysis Area (mm^2)	OD (Average Optical Density)	OD x Percent Total Positive	OD x Total Stained Area (mm^2)	Score (0-300)		Average Positive Intensity	180.753
1	400.23	10011.4		169.86	25.74	10.88	5.66	57.73	42.27	203.52	141.91	70.52	0.01	0.01	0.15	6.35	0	64.47		Percent Weak Positive	19.7867
2	400.23	10011.4		183.95	21.7	6.27	1.95	70.08	29.92	205.16	142.96	79.83	0.01	0.01	0.12	3.46	0	40.09		Percent Medium Positive	5.65745
3	400.23	10011.4		182.91	18.99	4.36	2.29	74.35	25.65	205.66	142.93	70.58	0.01	0.01	0.12	3.03	0	34.6		Percent Strong Positive	2.45947
4	400.23	10011.4		184.62	15.14	3.89	1.39	79.57	20.43	205.94	144.06	66.02	0.01	0.01	0.11	2.33	0	27.1		Percent Negative	72.0964
5	400.23	10011.4		192.28	17.29	2.83	0.91	78.97	21.03	205.97	147.51	71.74	0.01	0.01	0.1	2.03	0	25.69		Percent Total Positive	27.9036
																				Average Weak Positive Intensity	205.08
																				Average Medium Positive Intensity	143.16
																				Average Strong Positive Intensity	71.5199
No Plaque
Region	Length (um)	Area (um2)	Text	Average Positive Intensity	Percent Weak Positive	Percent Medium Positive	Percent Strong Positive	Percent Negative	Percent Total Positive	Average Weak Positive Intensity	Average Medium Positive Intensity	Average Strong Positive Intensity	Total Stained Area (mm^2)	Total Analysis Area (mm^2)	OD (Average Optical Density)	OD x Percent Total Positive	OD x Total Stained Area (mm^2)	Score (0-300)		Average Positive Intensity	204.506
1	400.23	10011.4		202.76	21.15	1.95	0.21	76.69	23.31	209.29	145.54	77.33	0.01	0.01	0.07	1.71	0	25.68		Percent Weak Positive	16.3439
2	400.23	10011.4		206.2	26.68	1.02	0.47	71.83	28.17	210.98	141.78	73.39	0	0.01	0.07	1.86	0	30.13		Percent Medium Positive	1.07373
3	400.23	10011.4		207.74	17.94	0.75	0.13	81.18	18.82	211.37	141.45	86.69	0.01	0.01	0.06	1.18	0	19.83		Percent Strong Positive	0.160597
4	400.23	10011.4		203.94	14.69	0.87	0.08	84.36	15.64	207.55	153.98	83.07	0.01	0.01	0.07	1.11	0	16.66		Percent Negative	82.4217
5	400.23	10011.4		202.18	8.51	0.86	0.08	90.55	9.45	208.81	147.23	87.48	0.01	0.01	0.07	0.7	0	10.47		Percent Total Positive	17.5783
																				Average Weak Positive Intensity	209.532
																				Average Medium Positive Intensity	146.764
																				Average Strong Positive Intensity	79.1416

## Sheet: H-AT8
	Plaque	Hippo
	Region	Length (um)	Area (um2)	Text	Average Positive Intensity	Percent Weak Positive	Percent Medium Positive	Percent Strong Positive	Percent Negative	Percent Total Positive	Average Weak Positive Intensity	Average Medium Positive Intensity	Average Strong Positive Intensity	Total Stained Area (mm^2)	Total Analysis Area (mm^2)	OD (Average Optical Density)	OD x Percent Total Positive	OD x Total Stained Area (mm^2)	Score (0-300)		Average Positive Intensity	175.286
	1	400.23	10011.4		172.42	47.49	29.31	4.51	18.69	81.31	199.23	142.04	87.52	0.01	0.01	0.14	11.68	0	119.64		Percent Weak Positive	52.0229
	2	400.23	10011.4		177.1	47.7	27.76	1.86	22.68	77.32	199.64	144.38	87.23	0.01	0.01	0.13	10.21	0	108.79		Percent Medium Positive	29.6843
	3	400.23	10011.4		185.03	60.82	21.39	0.99	16.8	83.2	199.08	149.63	87.35	0.01	0.01	0.11	9.4	0	106.57		Percent Strong Positive	3.21432
	4	400.23	10011.4		174.08	53.92	32.32	3.43	10.33	89.67	196.31	146.62	83.27	0.01	0.01	0.14	12.51	0	128.84		Percent Negative	15.0785
	5	400.23	10011.4		169.18	50.26	37.19	5.07	7.48	92.52	195.15	145.79	83.35	0.01	0.01	0.15	14.05	0	139.86		Percent Total Positive	84.9215
																					Average Weak Positive Intensity	197.846
																					Average Medium Positive Intensity	145.502
																					Average Strong Positive Intensity	85.2098
	No Plaque
	Region	Length (um)	Area (um2)	Text	Average Positive Intensity	Percent Weak Positive	Percent Medium Positive	Percent Strong Positive	Percent Negative	Percent Total Positive	Average Weak Positive Intensity	Average Medium Positive Intensity	Average Strong Positive Intensity	Total Stained Area (mm^2)	Total Analysis Area (mm^2)	OD (Average Optical Density)	OD x Percent Total Positive	OD x Total Stained Area (mm^2)	Score (0-300)		Average Positive Intensity	186.582
	1	400.23	10011.4		194.54	54.22	8.84	1.12	35.83	64.17	204.56	147.22	83.1	0.01	0.01	0.09	5.85	0	75.25		Percent Weak Positive	56.6083
	2	400.23	10011.4		197.55	41	7.1	0.23	51.67	48.33	206.69	148.41	85.24	0	0.01	0.08	4.09	0	55.89		Percent Medium Positive	17.0062
	3	400.23	10011.4		202.4	54.59	4.18	0.19	41.04	58.96	206.58	152.85	88	0.01	0.01	0.07	4.36	0	63.51		Percent Strong Positive	1.55765
	4	400.23	10011.4		174.82	56.27	30.69	3.83	9.21	90.79	196.14	147.19	82.86	0.01	0.01	0.14	12.49	0	129.13		Percent Negative	24.8279
	5	400.23	10011.4		185.03	67.47	22.05	1.1	9.39	90.61	197.8	150.83	86.91	0.01	0.01	0.11	10.24	0	114.86		Percent Total Positive	75.1721
																					Average Weak Positive Intensity	200.787
																					Average Medium Positive Intensity	148.712
																					Average Strong Positive Intensity	83.7801

## Sheet: H-SNA
Plaque	Hippo
Region	Length (um)	Area (um2)	Text	Average Positive Intensity	Percent Weak Positive	Percent Medium Positive	Percent Strong Positive	Percent Negative	Percent Total Positive	Average Weak Positive Intensity	Average Medium Positive Intensity	Average Strong Positive Intensity	Total Stained Area (mm^2)	Total Analysis Area (mm^2)	OD (Average Optical Density)	OD x Percent Total Positive	OD x Total Stained Area (mm^2)	Score (0-300)		Average Positive Intensity	170.148
1	400.23	10011.4		172.66	40.19	15.4	2.65	41.76	58.24	192.99	136.34	75.52	0	0.01	0.14	8.33	0	78.95		Percent Weak Positive	41.5799
2	400.23	10011.4		168.3	36.57	17.78	3.22	42.43	57.57	192.42	135.4	76.13	0	0.01	0.15	8.87	0	81.79		Percent Medium Positive	16.3925
3	400.23	10011.4		168.97	42.26	15.88	5.3	36.55	63.45	194.88	132.26	72.38	0	0.01	0.15	9.67	0	89.94		Percent Strong Positive	4.0689
4	400.23	10011.4		171.03	45.2	17.81	4.04	32.95	67.05	193.66	135.72	73.56	0	0.01	0.15	9.86	0	92.94		Percent Negative	37.9586
5	400.23	10011.4		170	43.55	15.12	4.94	36.39	63.61	193.35	134.36	73.33	0.01	0.01	0.15	9.53	0	88.61		Percent Total Positive	62.0414
																				Average Weak Positive Intensity	193.509
																				Average Medium Positive Intensity	134.8
																				Average Strong Positive Intensity	73.8286
No Plaque
Region	Length (um)	Area (um2)	Text	Average Positive Intensity	Percent Weak Positive	Percent Medium Positive	Percent Strong Positive	Percent Negative	Percent Total Positive	Average Weak Positive Intensity	Average Medium Positive Intensity	Average Strong Positive Intensity	Total Stained Area (mm^2)	Total Analysis Area (mm^2)	OD (Average Optical Density)	OD x Percent Total Positive	OD x Total Stained Area (mm^2)	Score (0-300)		Average Positive Intensity	186.35
1	400.23	10011.4		189.32	25.88	3.44	0.45	70.23	29.77	197.71	141.54	72.35	0	0.01	0.1	3.07	0	34.12		Percent Weak Positive	30.3316
2	400.23	10011.4		191.26	31.93	3.78	0.14	64.14	35.86	197.65	141.51	81.05	0	0.01	0.1	3.53	0	39.93		Percent Medium Positive	5.47197
3	400.23	10011.4		184.42	30.81	7.07	0.44	61.68	38.32	196.52	138.13	80.85	0	0.01	0.11	4.38	0	46.28		Percent Strong Positive	0.461112
4	400.23	10011.4		182.09	30.31	7.12	0.67	61.91	38.09	194.56	138.7	78.15	0	0.01	0.12	4.57	0	46.53		Percent Negative	63.7353
5	400.23	10011.4		185.98	32.11	5.41	0.65	61.83	38.17	195.91	140.14	76.91	0	0.01	0.11	4.23	0	44.88		Percent Total Positive	36.2647
																				Average Weak Positive Intensity	196.457
																				Average Medium Positive Intensity	139.484
																				Average Strong Positive Intensity	77.6948

[truncated: 11 more sheets: H-Amyloid, H-PAS, H-AB, H-HID, C-IBA1, C-AT8, C-SNA, C-Amyloid, C-PAS, C-AB, C-HID]
