# Supplementary material for: Distinct patterns of plaque and microglia glycosylation in Alzheimer's disease
Source: Brain Pathol. 2024 May 9;34(4):e13267. doi: 10.1111/bpa.13267 (PMC11189777; doi:10.1111/bpa.13267)
Supplement: Supplementary file 4 — Data S4. Supporting Information. [file BPA-34-e13267-s009.xlsx]

## Sheet: F-IBA1
Plaque	Frontal
No Plaques
No Plaque
Region	Length (um)	Area (um2)	Text	Average Positive Intensity	Percent Weak Positive	Percent Medium Positive	Percent Strong Positive	Percent Negative	Percent Total Positive	Average Weak Positive Intensity	Average Medium Positive Intensity	Average Strong Positive Intensity	Total Stained Area (mm^2)	Total Analysis Area (mm^2)	OD (Average Optical Density)	OD x Percent Total Positive	OD x Total Stained Area (mm^2)	Score (0-300)		Average Positive Intensity	194.904
1	399.22	9961.13		193.97	75.58	11.16	3.23	10.04	89.96	206.28	146.05	71.26	0	0.01	0.09	8.32	0	107.58		Percent Weak Positive	77.3829
2	398.22	9911.08		189.69	73.38	14.6	4.18	7.84	92.16	205.6	142.64	74.89	0	0.01	0.1	9.42	0	115.14		Percent Medium Positive	11.2417
3	400.23	10011.4		201.53	80.95	8.47	0.64	9.95	90.05	207.87	150.11	79.45	0	0.01	0.08	6.83	0	99.79		Percent Strong Positive	2.57366
4	399.22	9961.13		198.31	80.27	7.83	2.39	9.51	90.49	207.32	145.49	68.54	0	0.01	0.08	7.5	0	103.09		Percent Negative	8.80174
5	400.23	10011.4		194.07	78.19	12.41	1.92	7.48	92.52	204.35	148.41	70.45	0	0.01	0.09	8.54	0	108.77		Percent Total Positive	91.1983
																				Average Weak Positive Intensity	206.067
																				Average Medium Positive Intensity	146.148
																				Average Strong Positive Intensity	72.2042

## Sheet: F-AT8
Plaque	Frontal
No Plaque
Region	Length (um)	Area (um2)	Text	Average Positive Intensity	Percent Weak Positive	Percent Medium Positive	Percent Strong Positive	Percent Negative	Percent Total Positive	Average Weak Positive Intensity	Average Medium Positive Intensity	Average Strong Positive Intensity	Total Stained Area (mm^2)	Total Analysis Area (mm^2)	OD (Average Optical Density)	OD x Percent Total Positive	OD x Total Stained Area (mm^2)	Score (0-300)		Average Positive Intensity	199.389
1	399.22	9961.13		197.77	4.47	0.72	0.04	94.77	5.23	206.24	151.12	87.2	0	0.01	0.08	0.44	0	6.03		Percent Weak Positive	3.44046
2	398.22	9911.08		197.28	4.07	0.59	0.03	95.31	4.69	204.72	151.83	82.75	0	0.01	0.09	0.4	0	5.34		Percent Medium Positive	0.457785
3	400.23	10011.4		205.05	1.82	0.15	0.01	98.01	1.99	209.78	156.93	93	0	0.01	0.07	0.14	0	2.16		Percent Strong Positive	0.022024
4	399.22	9961.13		197.93	2.43	0.38	0.01	97.17	2.83	206.93	143.14	97	0	0.01	0.08	0.24	0	3.23		Percent Negative	96.0797
5	400.23	10011.4		202.25	3.68	0.35	0.02	95.95	4.05	207.41	154.5	87.67	0	0.01	0.07	0.3	0	4.44		Percent Total Positive	3.92027
																				Average Weak Positive Intensity	206.535
																				Average Medium Positive Intensity	151.086
																				Average Strong Positive Intensity	87.1429

## Sheet: F-SNA
Plaque	Frontal
No Plaque
Region	Length (um)	Area (um2)	Text	Average Positive Intensity	Percent Weak Positive	Percent Medium Positive	Percent Strong Positive	Percent Negative	Percent Total Positive	Average Weak Positive Intensity	Average Medium Positive Intensity	Average Strong Positive Intensity	Total Stained Area (mm^2)	Total Analysis Area (mm^2)	OD (Average Optical Density)	OD x Percent Total Positive	OD x Total Stained Area (mm^2)	Score (0-300)		Average Positive Intensity	194.533
1	399.22	9961.13		194.73	30.36	2.05	0.02	67.57	32.43	198.36	142.09	86.67	0	0.01	0.09	2.94	0	34.52		Percent Weak Positive	28.9943
2	399.22	9961.13		193.21	27.99	2.24	0.43	69.33	30.67	199.54	135.76	81.19	0	0.01	0.09	2.89	0	33.77		Percent Medium Positive	1.96995
3	399.22	9961.13		193.76	22.2	1.67	0.49	75.64	24.36	200.99	132.89	74.78	0	0.01	0.09	2.26	0	27.02		Percent Strong Positive	0.220171
4	400.23	10011.4		198.38	20.86	0.61	0.01	78.51	21.49	199.98	145.98	91.5	0	0.01	0.08	1.78	0	22.12		Percent Negative	68.8156
5	400.23	10011.4		194.04	40.52	2.98	0.17	56.33	43.67	198.55	139.07	82.1	0	0.01	0.09	4.03	0	46.99		Percent Total Positive	31.1844
																				Average Weak Positive Intensity	199.222
																				Average Medium Positive Intensity	138.425
																				Average Strong Positive Intensity	78.9825

## Sheet: F-Amyloid Beta
Plaque	Frontal
No Plaque
Region	Length (um)	Area (um2)	Text	Average Positive Intensity	Percent Weak Positive	Percent Medium Positive	Percent Strong Positive	Percent Negative	Percent Total Positive	Average Weak Positive Intensity	Average Medium Positive Intensity	Average Strong Positive Intensity	Total Stained Area (mm^2)	Total Analysis Area (mm^2)	OD (Average Optical Density)	OD x Percent Total Positive	OD x Total Stained Area (mm^2)	Score (0-300)	Average Positive Intensity	214.948
1	400.23	10011.4		214.94	4.64	0.01	0	95.36	4.64	215	174	0	0	0.01	0.05	0.22	0	4.65	Percent Weak Positive	5.12735
2	399.22	9961.13		215.32	4.49	0.01	0	95.5	4.5	215.5	161	0	0	0.01	0.05	0.21	0	4.52	Percent Medium Positive	0.00767568
3	398.22	9911.08		215.96	0.76	0	0	99.24	0.76	215.96	0	0	0	0.01	0.05	0.04	0	0.76	Percent Strong Positive	0
4	399.22	9961.13		215.62	6.63	0	0	93.37	6.63	215.62	0	0	0	0.01	0.05	0.31	0	6.63	Percent Negative	94.865
5	400.23	10011.4		214.21	8.42	0.02	0	91.56	8.44	214.3	170	0	0	0.01	0.05	0.42	0	8.46	Percent Total Positive	5.13503
																			Average Weak Positive Intensity	215.019
																			Average Medium Positive Intensity	167.667
																			Average Strong Positive Intensity	0

## Sheet: F-AB
Plaque	Frontal
No Plaque
Region	Length (um)	Area (um2)	Text	Average Positive Intensity	Percent Weak Positive	Percent Medium Positive	Percent Strong Positive	Percent Negative	Percent Total Positive	Average Weak Positive Intensity	Average Medium Positive Intensity	Average Strong Positive Intensity	Total Stained Area (mm^2)	Total Analysis Area (mm^2)	OD (Average Optical Density)	OD x Percent Total Positive	OD x Total Stained Area (mm^2)	Score (0-300)	Average Positive Intensity	211.792
1	399.22	9961.13		211.44	49.69	0.29	0.03	49.99	50.01	211.66	178.62	162	0.01	0.01	0.06	2.75	0	50.37	Percent Weak Positive	46.318
2	398.22	9911.08		212.71	46.15	0.17	0.02	53.66	46.34	212.85	179.74	162.6	0.01	0.01	0.05	2.43	0	46.55	Percent Medium Positive	0.26448
3	400.23	10011.4		212.04	46.53	0.35	0.02	53.1	46.9	212.32	177.97	156.2	0.01	0.01	0.05	2.52	0	47.29	Percent Strong Positive	0.0293867
4	400.23	10011.4		211.15	47.47	0.21	0.01	52.31	47.69	211.3	179.39	167	0.01	0.01	0.06	2.65	0	47.93	Percent Negative	53.3881
5	400.23	10011.4		211.62	41.84	0.29	0.06	57.8	42.2	211.94	177.05	163.24	0.01	0.01	0.05	2.31	0	42.62	Percent Total Positive	46.6119
																			Average Weak Positive Intensity	212.014
																			Average Medium Positive Intensity	178.353
																			Average Strong Positive Intensity	162.256

## Sheet: F-PAS
Plaque	Frontal
No Plaque
Region	Length (um)	Area (um2)	Text	Average Positive Intensity	Percent Weak Positive	Percent Medium Positive	Percent Strong Positive	Percent Negative	Percent Total Positive	Average Weak Positive Intensity	Average Medium Positive Intensity	Average Strong Positive Intensity	Total Stained Area (mm^2)	Total Analysis Area (mm^2)	OD (Average Optical Density)	OD x Percent Total Positive	OD x Total Stained Area (mm^2)	Score (0-300)	Average Positive Intensity	206.587
1	399.22	9961.13		206	69.97	2.48	1.21	26.35	73.65	207.88	177.77	155.3	0.01	0.01	0.07	4.89	0	78.55	Percent Weak Positive	66.4607
2	398.22	9911.08		208.85	61.24	1.29	0.76	36.71	63.29	210.14	177.34	158.1	0.01	0.01	0.06	3.82	0	66.1	Percent Medium Positive	2.50465
3	400.23	10011.4		209.1	59.55	1.41	1.29	37.75	62.25	211.06	176.78	153.85	0.01	0.01	0.06	3.73	0	66.25	Percent Strong Positive	1.33597
4	400.23	10011.4		204.44	69.09	4.39	1.67	24.85	75.15	207.25	177.32	159.63	0.01	0.01	0.07	5.23	0	82.89	Percent Negative	29.6987
5	400.23	10011.4		205.25	72.68	3.05	1.74	22.52	77.48	207.57	177.61	156.62	0.01	0.01	0.07	5.26	0	84.02	Percent Total Positive	70.3013
																			Average Weak Positive Intensity	208.688
																			Average Medium Positive Intensity	177.419
																			Average Strong Positive Intensity	156.725

## Sheet: F-HID
Plaque	Frontal
No Plaque
Region	Length (um)	Area (um2)	Text	Average Positive Intensity	Percent Weak Positive	Percent Medium Positive	Percent Strong Positive	Percent Negative	Percent Total Positive	Average Weak Positive Intensity	Average Medium Positive Intensity	Average Strong Positive Intensity	Total Stained Area (mm^2)	Total Analysis Area (mm^2)	OD (Average Optical Density)	OD x Percent Total Positive	OD x Total Stained Area (mm^2)	Score (0-300)	Average Positive Intensity	209.599
1	400.23	10011.4		210.07	56.58	1.08	0	42.34	57.66	210.56	184.06	0	0	0.01	0.06	3.34	0	58.74	Percent Weak Positive	53.8939
2	400.23	10011.4		209.74	56.29	1.15	0.01	42.56	57.44	210.26	184.67	143	0	0.01	0.06	3.36	0	58.6	Percent Medium Positive	1.46543
3	400.23	10011.4		210.03	46.23	1.47	0	52.3	47.7	210.86	184	0	0	0.01	0.06	2.76	0	49.17	Percent Strong Positive	0.0148624
4	400.23	10011.4		209.08	52.93	1.99	0.07	45.01	54.99	210.26	179.76	150.11	0	0.01	0.06	3.29	0	57.12	Percent Negative	44.6258
5	400.23	10011.4		209.16	56.98	1.64	0	41.39	58.61	209.87	184.15	0	0	0.01	0.06	3.5	0	60.25	Percent Total Positive	55.3742
																			Average Weak Positive Intensity	210.339
																			Average Medium Positive Intensity	182.994
																			Average Strong Positive Intensity	149.4

## Sheet: H-IBA1
Plaque	Hippo
No Plaques
No Plaque
Region	Length (um)	Area (um2)	Text	Average Positive Intensity	Percent Weak Positive	Percent Medium Positive	Percent Strong Positive	Percent Negative	Percent Total Positive	Average Weak Positive Intensity	Average Medium Positive Intensity	Average Strong Positive Intensity	Total Stained Area (mm^2)	Total Analysis Area (mm^2)	OD (Average Optical Density)	OD x Percent Total Positive	OD x Total Stained Area (mm^2)	Score (0-300)		Average Positive Intensity	201.613
1	400.23	10011.4		202.68	82.84	7.69	0.2	9.27	90.73	207.69	151.67	91.11	0	0.01	0.07	6.66	0	98.82		Percent Weak Positive	83.448
2	400.23	10011.4		203.73	85.21	6.54	0	8.25	91.75	207.29	157.38	0	0	0.01	0.07	6.53	0	98.29		Percent Medium Positive	8.21082
3	400.23	10011.4		207.77	89.29	2.51	0	8.2	91.8	209.17	158.23	0	0	0.01	0.06	5.75	0	94.31		Percent Strong Positive	0.583881
4	399.22	9961.13		197.5	80.65	11.65	1.6	6.11	93.89	207.12	147.38	76.96	0	0.01	0.08	7.95	0	108.74		Percent Negative	7.75727
5	400.23	10011.4		197.55	80.62	11.54	1.21	6.62	93.38	206.5	147.09	82.69	0	0.01	0.08	7.89	0	107.34		Percent Total Positive	92.2427
																				Average Weak Positive Intensity	207.466
																				Average Medium Positive Intensity	150.769
																				Average Strong Positive Intensity	80.1696

## Sheet: H-AT8
Plaque	Hippo
No Plaque
Region	Length (um)	Area (um2)	Text	Average Positive Intensity	Percent Weak Positive	Percent Medium Positive	Percent Strong Positive	Percent Negative	Percent Total Positive	Average Weak Positive Intensity	Average Medium Positive Intensity	Average Strong Positive Intensity	Total Stained Area (mm^2)	Total Analysis Area (mm^2)	OD (Average Optical Density)	OD x Percent Total Positive	OD x Total Stained Area (mm^2)	Score (0-300)		Average Positive Intensity	206.255
1	400.23	10011.4		209.54	1.02	0	0	98.98	1.02	209.54	0	0	0	0.01	0.06	0.06	0	1.02		Percent Weak Positive	1.37368
2	400.23	10011.4		206.97	1.33	0.06	0	98.61	1.39	209.18	156.83	0	0	0.01	0.06	0.09	0	1.45		Percent Medium Positive	0.0651653
3	400.23	10011.4		206.84	0.75	0.02	0	99.23	0.77	208.22	157	0	0	0.01	0.06	0.05	0	0.79		Percent Strong Positive	0
4	399.22	9961.13		201.13	1.75	0.19	0	98.06	1.94	206.27	154.2	0	0	0.01	0.08	0.15	0	2.13		Percent Negative	98.5612
5	400.23	10011.4		209.01	1.92	0.04	0	98.04	1.96	210.01	166.33	0	0	0.01	0.06	0.12	0	2.01		Percent Total Positive	1.43885
																				Average Weak Positive Intensity	208.62
																				Average Medium Positive Intensity	156.4
																				Average Strong Positive Intensity	0

## Sheet: H-SNA
Plaque	Hippo
No Plaque
Region	Length (um)	Area (um2)	Text	Average Positive Intensity	Percent Weak Positive	Percent Medium Positive	Percent Strong Positive	Percent Negative	Percent Total Positive	Average Weak Positive Intensity	Average Medium Positive Intensity	Average Strong Positive Intensity	Total Stained Area (mm^2)	Total Analysis Area (mm^2)	OD (Average Optical Density)	OD x Percent Total Positive	OD x Total Stained Area (mm^2)	Score (0-300)		Average Positive Intensity	189.8
1	400.23	10011.4		192	10.8	1.2	0.03	87.96	12.04	197.63	144.45	82.75	0	0.01	0.1	1.17	0	13.31		Percent Weak Positive	10.9268
2	400.23	10011.4		184.13	6.85	1.1	0.44	91.61	8.39	199.61	130.45	77.82	0	0.01	0.12	0.97	0	10.37		Percent Medium Positive	1.29646
3	400.23	10011.4		200.51	8.78	0.15	0	91.08	8.92	201.39	147.24	0	0	0.01	0.08	0.7	0	9.07		Percent Strong Positive	0.171504
4	400.23	10011.4		187.61	14	2.27	0.04	83.69	16.31	195.15	142.71	85.33	0	0.01	0.11	1.74	0	18.65		Percent Negative	87.6052
5	399.22	9961.13		187.14	12.89	1.62	0.37	85.12	14.88	196.65	137.83	72.86	0	0.01	0.11	1.61	0	17.25		Percent Total Positive	12.3948
																				Average Weak Positive Intensity	197.496
																				Average Medium Positive Intensity	140.001
																				Average Strong Positive Intensity	75.8898

[truncated: 11 more sheets: H-Amyloid, H-PAS, H-AB, H-HID, C-IBA1, C-AT8, C-SNA, C-Amyloid, C-PAS, C-AB, C-HID]
