# Supplementary material for: Distinct patterns of plaque and microglia glycosylation in Alzheimer's disease
Source: Brain Pathol. 2024 May 9;34(4):e13267. doi: 10.1111/bpa.13267 (PMC11189777; doi:10.1111/bpa.13267)
Supplement: Supplementary file 5 — Data S5. Supporting Information. [file BPA-34-e13267-s017.xlsx]

## Sheet: F-IBA1
Plaque	Frontal
Region	Length (um)	Area (um2)	Text	Average Positive Intensity	Percent Weak Positive	Percent Medium Positive	Percent Strong Positive	Percent Negative	Percent Total Positive	Average Weak Positive Intensity	Average Medium Positive Intensity	Average Strong Positive Intensity	Total Stained Area (mm^2)	Total Analysis Area (mm^2)	OD (Average Optical Density)	OD x Percent Total Positive	OD x Total Stained Area (mm^2)	Score (0-300)		Average Positive Intensity	188.473
1	400.23	10011.4		196.89	50.71	5.85	1.64	41.79	58.21	207	144.67	70.67	0.01	0.01	0.09	5.01	0	67.34		Percent Weak Positive	38.0186
2	400.23	10011.4		186.36	30.8	8.31	1.95	58.94	41.06	204.77	144.26	75.2	0.01	0.01	0.11	4.51	0	53.27		Percent Medium Positive	8.16225
3	400.23	10011.4		193.5	27.74	6.07	0.52	65.68	34.32	206.09	144.94	87.64	0.01	0.01	0.09	3.21	0	41.43		Percent Strong Positive	2.53576
4	400.23	10011.4		189.03	39.26	7.44	2.92	50.37	49.63	206.52	145.01	66.29	0.01	0.01	0.1	5.14	0	62.92		Percent Negative	51.2834
5	400.23	10011.4		179.36	44.31	13.13	5.88	36.68	63.32	204.93	140.77	72.98	0.01	0.01	0.13	8.01	0	88.22		Percent Total Positive	48.7166
																				Average Weak Positive Intensity	205.884
																				Average Medium Positive Intensity	143.471
																				Average Strong Positive Intensity	72.2755
No Plaque
Region	Length (um)	Area (um2)	Text	Average Positive Intensity	Percent Weak Positive	Percent Medium Positive	Percent Strong Positive	Percent Negative	Percent Total Positive	Average Weak Positive Intensity	Average Medium Positive Intensity	Average Strong Positive Intensity	Total Stained Area (mm^2)	Total Analysis Area (mm^2)	OD (Average Optical Density)	OD x Percent Total Positive	OD x Total Stained Area (mm^2)	Score (0-300)		Average Positive Intensity	198.135
1	400.23	10011.4		198.74	56.04	6.53	1.39	36.03	63.97	207.9	145.51	79.75	0.01	0.01	0.08	5.24	0	73.28		Percent Weak Positive	54.967
2	399.22	9961.13		196.99	32.16	3.66	1.11	63.08	36.92	207.37	142.57	75.11	0.01	0.01	0.09	3.17	0	42.79		Percent Medium Positive	6.48367
3	400.23	10011.4		198.97	73.27	7.69	0.26	18.77	81.23	204.21	153.24	75.54	0.01	0.01	0.08	6.61	0	89.45		Percent Strong Positive	0.978413
4	399.22	9961.13		200.1	56.15	5.75	0.78	37.33	62.67	207.27	146.38	79.81	0	0.01	0.08	4.95	0	69.98		Percent Negative	37.5709
5	400.23	10011.4		195.52	59.3	9.27	1.43	30.01	69.99	206.3	144.09	81.52	0	0.01	0.09	6.23	0	82.11		Percent Total Positive	62.4291
																				Average Weak Positive Intensity	206.294
																				Average Medium Positive Intensity	146.984
																				Average Strong Positive Intensity	78.7181

## Sheet: F-AT8
Plaque	Frontal
Region	Length (um)	Area (um2)	Text	Average Positive Intensity	Percent Weak Positive	Percent Medium Positive	Percent Strong Positive	Percent Negative	Percent Total Positive	Average Weak Positive Intensity	Average Medium Positive Intensity	Average Strong Positive Intensity	Total Stained Area (mm^2)	Total Analysis Area (mm^2)	OD (Average Optical Density)	OD x Percent Total Positive	OD x Total Stained Area (mm^2)	Score (0-300)		Average Positive Intensity	181.079
1	400.23	10011.4		181.55	29.36	10.19	2.28	58.17	41.83	202.99	142.03	82.03	0.01	0.01	0.12	5.07	0	56.57		Percent Weak Positive	38.662
2	400.23	10011.4		184.73	49.37	16.27	1.88	32.48	67.52	200.85	147.55	82.97	0.01	0.01	0.11	7.68	0	87.55		Percent Medium Positive	14.1357
3	400.23	10011.4		181.93	46.3	16.02	3.21	34.48	65.52	201.91	144.08	82.53	0.01	0.01	0.12	7.88	0	87.96		Percent Strong Positive	2.78181
4	400.23	10011.4		185.28	36.62	10.81	1.97	50.6	49.4	202.91	144.36	81.93	0.01	0.01	0.11	5.55	0	64.15		Percent Negative	44.4205
5	400.23	10011.4		169.38	28.4	16.57	4.72	50.32	49.68	201.56	138.65	83.52	0.01	0.01	0.15	7.52	0	75.67		Percent Total Positive	55.5795
																				Average Weak Positive Intensity	201.87
																				Average Medium Positive Intensity	143.563
																				Average Strong Positive Intensity	82.7667
No Plaque
Region	Length (um)	Area (um2)	Text	Average Positive Intensity	Percent Weak Positive	Percent Medium Positive	Percent Strong Positive	Percent Negative	Percent Total Positive	Average Weak Positive Intensity	Average Medium Positive Intensity	Average Strong Positive Intensity	Total Stained Area (mm^2)	Total Analysis Area (mm^2)	OD (Average Optical Density)	OD x Percent Total Positive	OD x Total Stained Area (mm^2)	Score (0-300)		Average Positive Intensity	189.096
1	400.23	10011.4		187.87	19.93	4.83	1.12	74.13	25.87	204.47	143.27	84.55	0.01	0.01	0.11	2.75	0	32.93		Percent Weak Positive	24.3854
2	399.22	9961.13		186.11	46.41	14.25	1.58	37.76	62.24	201.86	146.21	83.4	0.01	0.01	0.11	6.87	0	79.65		Percent Medium Positive	6.17323
3	400.23	10011.4		200.34	12.02	1.38	0.05	86.55	13.45	206.62	149.74	83	0.01	0.01	0.08	1.05	0	14.92		Percent Strong Positive	0.822713
4	399.22	9961.13		190.76	21.41	4.9	0.7	72.98	27.02	204.84	145.16	80.21	0	0.01	0.1	2.69	0	33.34		Percent Negative	68.6187
5	400.23	10011.4		191.16	18.86	4.31	0.58	76.25	23.75	204.73	146.23	82.98	0	0.01	0.1	2.35	0	29.21		Percent Total Positive	31.3813
																				Average Weak Positive Intensity	203.63
																				Average Medium Positive Intensity	145.791
																				Average Strong Positive Intensity	83.2465

## Sheet: F-SNA
Plaque	Frontal
Region	Length (um)	Area (um2)	Text	Average Positive Intensity	Percent Weak Positive	Percent Medium Positive	Percent Strong Positive	Percent Negative	Percent Total Positive	Average Weak Positive Intensity	Average Medium Positive Intensity	Average Strong Positive Intensity	Total Stained Area (mm^2)	Total Analysis Area (mm^2)	OD (Average Optical Density)	OD x Percent Total Positive	OD x Total Stained Area (mm^2)	Score (0-300)		Average Positive Intensity	178.242
1	400.23	10011.4		167.34	19.51	8.85	2.29	69.35	30.65	194.27	131.42	76.76	0	0.01	0.16	4.8	0	44.08		Percent Weak Positive	29.1715
2	399.22	9961.13		173.01	24.63	8.34	2.21	64.82	35.18	194.75	135.31	73.17	0	0.01	0.14	5	0	47.94		Percent Medium Positive	7.08821
3	400.23	10011.4		177.69	26.97	5.52	2.57	64.94	35.06	197.17	135.7	63.32	0	0.01	0.13	4.58	0	45.72		Percent Strong Positive	1.95253
4	400.23	10011.4		179.97	29.09	6.1	1.99	62.82	37.18	196.72	134.58	74.09	0	0.01	0.13	4.65	0	47.26		Percent Negative	61.7877
5	399.22	9961.13		186.52	43.83	6.58	0.86	48.73	51.27	195.79	138.94	77.47	0	0.01	0.11	5.61	0	59.56		Percent Total Positive	38.2123
																				Average Weak Positive Intensity	195.835
																				Average Medium Positive Intensity	135.067
																				Average Strong Positive Intensity	72.1266
No Plaque
Region	Length (um)	Area (um2)	Text	Average Positive Intensity	Percent Weak Positive	Percent Medium Positive	Percent Strong Positive	Percent Negative	Percent Total Positive	Average Weak Positive Intensity	Average Medium Positive Intensity	Average Strong Positive Intensity	Total Stained Area (mm^2)	Total Analysis Area (mm^2)	OD (Average Optical Density)	OD x Percent Total Positive	OD x Total Stained Area (mm^2)	Score (0-300)		Average Positive Intensity	188.855
1	400.23	10011.4		182.59	13.61	3.45	0.3	82.63	17.37	195.88	139.55	76.49	0	0.01	0.12	2.06	0	21.43		Percent Weak Positive	28.099
2	400.23	10011.4		184.47	17.88	3.16	0.59	78.38	21.62	195.99	140.3	70.92	0	0.01	0.11	2.47	0	25.95		Percent Medium Positive	3.60646
3	400.23	10011.4		188.81	42.4	5.64	0.46	51.5	48.5	196.76	138.42	74.44	0	0.01	0.1	5.05	0	55.06		Percent Strong Positive	0.484201
4	400.23	10011.4		185.73	24.87	3.52	1.05	70.56	29.44	197.7	134.01	76.03	0	0.01	0.11	3.28	0	35.07		Percent Negative	67.8104
5	399.22	9961.13		196.24	34.63	1.69	0.01	63.67	36.33	198.67	146.87	86	0	0.01	0.09	3.18	0	38.03		Percent Total Positive	32.1896
																				Average Weak Positive Intensity	197.243
																				Average Medium Positive Intensity	138.838
																				Average Strong Positive Intensity	74.6236

## Sheet: F-Amyloid
Plaque	Frontal
Region	Length (um)	Area (um2)	Cored/Diffuse	Average Positive Intensity	Percent Weak Positive	Percent Medium Positive	Percent Strong Positive	Percent Negative	Percent Total Positive	Average Weak Positive Intensity	Average Medium Positive Intensity	Average Strong Positive Intensity	Total Stained Area (mm^2)	Total Analysis Area (mm^2)	OD (Average Optical Density)	OD x Percent Total Positive	OD x Total Stained Area (mm^2)	Score (0-300)	Average Positive Intensity	138.837
1	399.22	9961.13	Cored	130.52	20.07	24.07	17.63	38.24	61.76	203.39	122.1	59.08	0.01	0.01	0.26	16.34	0	121.09	Percent Weak Positive	24.6554
2	399.22	9961.13	Cored	145.03	25.11	22.38	12.19	40.32	59.68	204.74	124.7	59.41	0.01	0.01	0.22	13.05	0	106.45	Percent Medium Positive	30.289
3	400.23	10011.4	Cored	138.96	28.43	33.69	16.91	20.98	79.02	202.28	126.06	58.18	0.01	0.01	0.24	18.76	0	146.53	Percent Strong Positive	14.4875
4	400.23	10011.4	Cored	153.25	31.94	37.97	6.89	23.2	76.8	202.32	128.45	62.38	0.01	0.01	0.19	14.96	0	128.54	Percent Negative	30.5681
5	400.23	10011.4	Cored	121.14	15.63	30.9	19.72	33.74	66.26	201.37	120.72	58.22	0.01	0.01	0.3	19.67	0	136.61	Percent Total Positive	69.4319
																			Average Weak Positive Intensity	202.8
																			Average Medium Positive Intensity	124.941
																			Average Strong Positive Intensity	59.0334
No Plaque
Region	Length (um)	Area (um2)	Text	Average Positive Intensity	Percent Weak Positive	Percent Medium Positive	Percent Strong Positive	Percent Negative	Percent Total Positive	Average Weak Positive Intensity	Average Medium Positive Intensity	Average Strong Positive Intensity	Total Stained Area (mm^2)	Total Analysis Area (mm^2)	OD (Average Optical Density)	OD x Percent Total Positive	OD x Total Stained Area (mm^2)	Score (0-300)	Average Positive Intensity	210.218
1	400.23	10011.4		215.43	1.91	0	0	98.09	1.91	215.43	0	0	0	0.01	0.05	0.09	0	1.91	Percent Weak Positive	7.06034
2	399.22	9961.13		198.06	5.95	0.99	0.18	92.88	7.12	213.1	133.12	56.13	0	0.01	0.08	0.59	0	8.46	Percent Medium Positive	0.240542
3	400.23	10011.4		212.74	14.04	0.17	0	85.79	14.21	213.31	164	0	0	0.01	0.05	0.74	0	14.37	Percent Strong Positive	0.034151
4	400.23	10011.4		214.45	6.34	0	0	93.66	6.34	214.45	0	0	0	0.01	0.05	0.31	0	6.34	Percent Negative	92.665
5	400.23	10011.4		211.56	6.27	0.07	0	93.66	6.34	212.07	166.6	0	0	0.01	0.05	0.35	0	6.42	Percent Total Positive	7.33504
																			Average Weak Positive Intensity	213.37
																			Average Medium Positive Intensity	139.568
																			Average Strong Positive Intensity	56.1304

## Sheet: F-PAS
Plaque	Frontal
Region	Length (um)	Area (um2)	Text	Average Positive Intensity	Percent Weak Positive	Percent Medium Positive	Percent Strong Positive	Percent Negative	Percent Total Positive	Average Weak Positive Intensity	Average Medium Positive Intensity	Average Strong Positive Intensity	Total Stained Area (mm^2)	Total Analysis Area (mm^2)	OD (Average Optical Density)	OD x Percent Total Positive	OD x Total Stained Area (mm^2)	Score (0-300)	Average Positive Intensity	207.591
1	400.23	10011.4		209.38	43.56	1.11	1.32	54	46	212.05	177.06	148.46	0.01	0.01	0.06	2.73	0	49.75	Percent Weak Positive	51.331
2	400.23	10011.4		210.76	46.84	0.91	0.87	51.37	48.63	212.53	177	150.96	0.01	0.01	0.06	2.74	0	51.29	Percent Medium Positive	1.78066
3	400.23	10011.4		208.49	53.91	1.92	2.55	41.61	58.39	212.5	177.1	147.47	0.01	0.01	0.06	3.57	0	65.41	Percent Strong Positive	1.95982
4	399.22	9961.13		208	53.37	1.67	1.07	43.9	56.1	210.01	177.08	155.68	0.01	0.01	0.06	3.49	0	59.9	Percent Negative	44.9286
5	400.23	10011.4		202.89	59.99	3.36	4.02	32.64	67.36	208.08	177.34	146.74	0.01	0.01	0.07	4.91	0	78.76	Percent Total Positive	55.0714
																			Average Weak Positive Intensity	210.904
																			Average Medium Positive Intensity	177.171
																			Average Strong Positive Intensity	148.467
No Plaque
Region	Length (um)	Area (um2)	Text	Average Positive Intensity	Percent Weak Positive	Percent Medium Positive	Percent Strong Positive	Percent Negative	Percent Total Positive	Average Weak Positive Intensity	Average Medium Positive Intensity	Average Strong Positive Intensity	Total Stained Area (mm^2)	Total Analysis Area (mm^2)	OD (Average Optical Density)	OD x Percent Total Positive	OD x Total Stained Area (mm^2)	Score (0-300)	Average Positive Intensity	208.752
1	399.22	9961.13		211.01	45.24	0.7	0.35	53.71	46.29	211.95	177.11	157.09	0.01	0.01	0.06	2.59	0	47.68	Percent Weak Positive	53.3022
2	399.22	9961.13		209.72	44.89	1.19	0.79	53.12	46.88	211.55	176.84	154.97	0.01	0.01	0.06	2.75	0	49.65	Percent Medium Positive	1.45081
3	400.23	10011.4		210.32	55.06	1.16	1.25	42.54	57.46	212.3	176.57	154.3	0.01	0.01	0.06	3.29	0	61.12	Percent Strong Positive	1.04319
4	400.23	10011.4		205.87	60.79	2.47	1.92	34.81	65.19	208.68	177.51	153.58	0.01	0.01	0.07	4.34	0	71.51	Percent Negative	44.2038
5	400.23	10011.4		207.79	60.19	1.8	0.93	37.08	62.92	209.52	177.41	155.09	0.01	0.01	0.06	3.94	0	66.59	Percent Total Positive	55.7962
																			Average Weak Positive Intensity	210.674
																			Average Medium Positive Intensity	177.192
																			Average Strong Positive Intensity	154.471

## Sheet: F-AB
Plaque	Frontal
Region	Length (um)	Area (um2)	Text	Average Positive Intensity	Percent Weak Positive	Percent Medium Positive	Percent Strong Positive	Percent Negative	Percent Total Positive	Average Weak Positive Intensity	Average Medium Positive Intensity	Average Strong Positive Intensity	Total Stained Area (mm^2)	Total Analysis Area (mm^2)	OD (Average Optical Density)	OD x Percent Total Positive	OD x Total Stained Area (mm^2)	Score (0-300)	Average Positive Intensity	211.502
1	400.23	10011.4		212.45	66.52	0.32	0.05	33.12	66.89	212.65	177.59	163.79	0.01	0.01	0.05	3.54	0	67.3	Percent Weak Positive	53.8282
2	400.23	10011.4		213.43	48.54	0.16	0.03	51.27	48.73	213.57	178.41	163.71	0.01	0.01	0.05	2.48	0	48.95	Percent Medium Positive	0.516429
3	400.23	10011.4		213.05	28.55	0.41	0.11	70.93	29.07	213.75	177.53	163.5	0.01	0.01	0.05	1.5	0	29.7	Percent Strong Positive	0.095017
4	399.22	9961.13		210.45	63.54	0.59	0.04	35.83	64.17	210.77	178.49	165.46	0.01	0.01	0.06	3.66	0	64.84	Percent Negative	45.5603
5	400.23	10011.4		209.18	60.27	1.13	0.25	38.36	61.65	209.96	177.79	162.77	0.01	0.01	0.06	3.68	0	63.27	Percent Total Positive	54.4397
																			Average Weak Positive Intensity	211.91
																			Average Medium Positive Intensity	177.912
																			Average Strong Positive Intensity	163.321
No Plaque
Region	Length (um)	Area (um2)	Text	Average Positive Intensity	Percent Weak Positive	Percent Medium Positive	Percent Strong Positive	Percent Negative	Percent Total Positive	Average Weak Positive Intensity	Average Medium Positive Intensity	Average Strong Positive Intensity	Total Stained Area (mm^2)	Total Analysis Area (mm^2)	OD (Average Optical Density)	OD x Percent Total Positive	OD x Total Stained Area (mm^2)	Score (0-300)	Average Positive Intensity	211.97
1	399.22	9961.13		212.66	65.65	0.12	0.01	34.21	65.79	212.73	179.11	164.75	0.01	0.01	0.05	3.46	0	65.93	Percent Weak Positive	53.2822
2	399.22	9961.13		212.06	51.52	0.38	0.06	48.04	51.96	212.37	178.21	161.15	0.01	0.01	0.05	2.79	0	52.46	Percent Medium Positive	0.249475
3	400.23	10011.4		214.36	32.57	0.04	0.01	67.37	32.63	214.43	179.58	162	0.01	0.01	0.05	1.6	0	32.7	Percent Strong Positive	0.0356392
4	400.23	10011.4		210.59	58.09	0.43	0.06	41.41	58.59	210.88	178.56	162	0.01	0.01	0.06	3.33	0	59.14	Percent Negative	46.4327
5	400.23	10011.4		211.02	57.62	0.31	0.04	42.03	57.97	211.23	178.64	162.46	0.01	0.01	0.06	3.24	0	58.37	Percent Total Positive	53.5673
																			Average Weak Positive Intensity	212.16
																			Average Medium Positive Intensity	178.586
																			Average Strong Positive Intensity	162.104

## Sheet: F-HID
	Plaque	Frontal
	Region	Length (um)	Area (um2)	Text	Average Positive Intensity	Percent Weak Positive	Percent Medium Positive	Percent Strong Positive	Percent Negative	Percent Total Positive	Average Weak Positive Intensity	Average Medium Positive Intensity	Average Strong Positive Intensity	Total Stained Area (mm^2)	Total Analysis Area (mm^2)	OD (Average Optical Density)	OD x Percent Total Positive	OD x Total Stained Area (mm^2)	Score (0-300)	Average Positive Intensity	210.124
	1	399.22	9961.13		210.42	57.87	0.9	0.02	41.22	58.78	210.88	181.97	148.67	0	0.01	0.06	3.36	0	59.72	Percent Weak Positive	54.2364
	2	399.22	9961.13		209.42	52.23	2.07	0.06	45.64	54.36	210.61	181.16	149.13	0	0.01	0.06	3.22	0	56.56	Percent Medium Positive	1.32765
	3	400.23	10011.4		210.36	46.84	1.78	0.03	51.35	48.65	211.5	181.38	149.67	0	0.01	0.06	2.78	0	50.49	Percent Strong Positive	0.0225025
	4	400.23	10011.4		211.61	48.72	0.4	0	50.88	49.12	211.84	183.61	0	0	0.01	0.05	2.69	0	49.52	Percent Negative	44.4134
	5	400.23	10011.4		209.18	62.07	1.71	0.02	36.21	63.79	209.87	184.73	146.33	0	0.01	0.06	3.81	0	65.53	Percent Total Positive	55.5866
																				Average Weak Positive Intensity	210.823
																				Average Medium Positive Intensity	182.591
																				Average Strong Positive Intensity	148.647
	No Plaque
	Region	Length (um)	Area (um2)	Text	Average Positive Intensity	Percent Weak Positive	Percent Medium Positive	Percent Strong Positive	Percent Negative	Percent Total Positive	Average Weak Positive Intensity	Average Medium Positive Intensity	Average Strong Positive Intensity	Total Stained Area (mm^2)	Total Analysis Area (mm^2)	OD (Average Optical Density)	OD x Percent Total Positive	OD x Total Stained Area (mm^2)	Score (0-300)	Average Positive Intensity	209.956
	1	398.22	9911.08		209.67	58.78	1.55	0.04	39.63	60.37	210.46	181.12	150.33	0	0.01	0.06	3.54	0	62	Percent Weak Positive	54.4287
	2	400.23	10011.4		211.31	44.53	0.49	0	54.99	45.01	211.59	185.46	0	0	0.01	0.06	2.49	0	45.5	Percent Medium Positive	1.45997
	3	400.23	10011.4		208.65	60.01	2.47	0.01	37.51	62.49	209.76	181.75	150	0	0.01	0.06	3.8	0	64.98	Percent Strong Positive	0.0192777
	4	400.23	10011.4		211.01	47.09	1.39	0.03	51.49	48.51	211.94	180.91	148.4	0	0.01	0.06	2.71	0	49.95	Percent Negative	44.092
	5	400.23	10011.4		210.05	58.77	1.07	0.02	40.14	59.86	210.57	182.58	147	0	0.01	0.06	3.46	0	60.96	Percent Total Positive	55.908
																				Average Weak Positive Intensity	210.734
																				Average Medium Positive Intensity	181.753
																				Average Strong Positive Intensity	149

## Sheet: H-IBA1
Plaque	Hippo
Region	Length (um)	Area (um2)	Text	Average Positive Intensity	Percent Weak Positive	Percent Medium Positive	Percent Strong Positive	Percent Negative	Percent Total Positive	Average Weak Positive Intensity	Average Medium Positive Intensity	Average Strong Positive Intensity	Total Stained Area (mm^2)	Total Analysis Area (mm^2)	OD (Average Optical Density)	OD x Percent Total Positive	OD x Total Stained Area (mm^2)	Score (0-300)		Average Positive Intensity	179.751
1	400.23	10011.4		177.38	30.62	10.82	3.97	54.58	45.42	203.19	142.64	72.91	0.01	0.01	0.13	5.96	0	64.18		Percent Weak Positive	28.083
2	399.22	9961.13		185.3	27.13	6.28	2.61	63.98	36.02	205.94	143.17	72.38	0.01	0.01	0.11	4.05	0	47.53		Percent Medium Positive	8.97368
3	400.23	10011.4		184.95	19.89	5.04	1.84	73.22	26.78	205.98	142.32	74.53	0.01	0.01	0.11	3.03	0	35.5		Percent Strong Positive	3.36225
4	398.22	9911.08		182.29	34.45	12.74	2.37	50.43	49.57	203.8	143.4	78.71	0.01	0.01	0.12	5.92	0	67.05		Percent Negative	59.5811
5	400.23	10011.4		172.45	28.92	9.83	6.01	55.24	44.76	205.28	138.13	70.69	0.01	0.01	0.14	6.42	0	66.61		Percent Total Positive	40.4189
																				Average Weak Positive Intensity	204.611
																				Average Medium Positive Intensity	141.929
																				Average Strong Positive Intensity	73.06
No Plaque
Region	Length (um)	Area (um2)	Text	Average Positive Intensity	Percent Weak Positive	Percent Medium Positive	Percent Strong Positive	Percent Negative	Percent Total Positive	Average Weak Positive Intensity	Average Medium Positive Intensity	Average Strong Positive Intensity	Total Stained Area (mm^2)	Total Analysis Area (mm^2)	OD (Average Optical Density)	OD x Percent Total Positive	OD x Total Stained Area (mm^2)	Score (0-300)		Average Positive Intensity	195.304
1	400.23	10011.4		196.39	30.78	5.11	0.63	63.48	36.52	207.24	145.01	82.87	0.01	0.01	0.09	3.18	0	42.89		Percent Weak Positive	34.5151
2	400.23	10011.4		198.49	31.32	3.38	0.93	64.37	35.63	208.23	141.95	75.88	0.01	0.01	0.08	2.94	0	40.87		Percent Medium Positive	5.37718
3	399.22	9961.13		188.84	36.32	7.32	2.66	53.7	46.3	206.71	142.11	73.34	0.01	0.01	0.1	4.82	0	58.94		Percent Strong Positive	1.14934
4	400.23	10011.4		197.39	28.65	4.69	0.33	66.33	33.67	207.03	146.39	83.79	0	0.01	0.08	2.86	0	39.01		Percent Negative	58.9584
5	400.23	10011.4		197.59	48.89	6.58	1.04	43.49	56.51	207.16	145.16	79.12	0	0.01	0.08	4.77	0	65.17		Percent Total Positive	41.0416
																				Average Weak Positive Intensity	207.263
																				Average Medium Positive Intensity	143.964
																				Average Strong Positive Intensity	76.3756

## Sheet: H-AT8
Plaque	Hippo
Region	Length (um)	Area (um2)	Text	Average Positive Intensity	Percent Weak Positive	Percent Medium Positive	Percent Strong Positive	Percent Negative	Percent Total Positive	Average Weak Positive Intensity	Average Medium Positive Intensity	Average Strong Positive Intensity	Total Stained Area (mm^2)	Total Analysis Area (mm^2)	OD (Average Optical Density)	OD x Percent Total Positive	OD x Total Stained Area (mm^2)	Score (0-300)		Average Positive Intensity	178.495
1	400.23	10011.4		172.19	44.98	25.71	5.04	24.27	75.73	198.76	143.12	83.34	0.01	0.01	0.14	10.92	0	111.52		Percent Weak Positive	45.6496
2	399.22	9961.13		192.46	49.85	10.4	0.79	38.96	61.04	203.46	147.91	85.11	0.01	0.01	0.1	5.85	0	73.03		Percent Medium Positive	20.24
3	400.23	10011.4		175.87	49.53	26.93	3.75	19.8	80.2	200.51	143.14	85.32	0.01	0.01	0.14	10.83	0	114.63		Percent Strong Positive	3.34324
4	398.22	9911.08		179.4	41.72	15.85	3.68	38.76	61.24	202.11	141.93	83.32	0.01	0.01	0.13	7.74	0	84.45		Percent Negative	30.7672
5	400.23	10011.4		179.17	42.24	18.6	2.64	36.52	63.48	201.13	142.59	85.51	0.01	0.01	0.13	8.06	0	87.36		Percent Total Positive	69.2328
																				Average Weak Positive Intensity	201.019
																				Average Medium Positive Intensity	143.264
																				Average Strong Positive Intensity	84.2174
No Plaque
Region	Length (um)	Area (um2)	Text	Average Positive Intensity	Percent Weak Positive	Percent Medium Positive	Percent Strong Positive	Percent Negative	Percent Total Positive	Average Weak Positive Intensity	Average Medium Positive Intensity	Average Strong Positive Intensity	Total Stained Area (mm^2)	Total Analysis Area (mm^2)	OD (Average Optical Density)	OD x Percent Total Positive	OD x Total Stained Area (mm^2)	Score (0-300)		Average Positive Intensity	192.065
1	400.23	10011.4		186.88	46.22	11.64	2.37	39.77	60.23	203.77	140.27	86.47	0.01	0.01	0.11	6.54	0	76.61		Percent Weak Positive	41.0669
2	400.23	10011.4		195.24	45.3	7.62	0.64	46.44	53.56	204.62	148.95	82.39	0.01	0.01	0.09	4.8	0	62.46		Percent Medium Positive	8.1212
3	399.22	9961.13		192.33	39.18	7.89	1.08	51.85	48.15	204.7	146.13	81.16	0.01	0.01	0.1	4.63	0	58.21		Percent Strong Positive	1.24949
4	400.23	10011.4		196.14	42.84	6.43	0.93	49.81	50.19	205.87	147.82	81.68	0	0.01	0.09	4.4	0	58.48		Percent Negative	49.5624
5	400.23	10011.4		193.08	27.47	5.21	0.85	66.47	33.53	205.36	146.73	80.98	0	0.01	0.09	3.17	0	40.45		Percent Total Positive	50.4376
																				Average Weak Positive Intensity	204.69
																				Average Medium Positive Intensity	144.873
																				Average Strong Positive Intensity	83.8623

## Sheet: H-SNA
Plaque	Hippo
Region	Length (um)	Area (um2)	Text	Average Positive Intensity	Percent Weak Positive	Percent Medium Positive	Percent Strong Positive	Percent Negative	Percent Total Positive	Average Weak Positive Intensity	Average Medium Positive Intensity	Average Strong Positive Intensity	Total Stained Area (mm^2)	Total Analysis Area (mm^2)	OD (Average Optical Density)	OD x Percent Total Positive	OD x Total Stained Area (mm^2)	Score (0-300)		Average Positive Intensity	171.356
1	400.23	10011.4		169.68	23.14	7.57	3.09	66.2	33.8	193.71	133.99	77.33	0	0.01	0.15	5.09	0	47.56		Percent Weak Positive	20.5492
2	400.23	10011.4		175.8	25.03	8.06	1.22	65.69	34.31	193.1	136.88	78.55	0	0.01	0.14	4.64	0	44.82		Percent Medium Positive	8.30372
3	400.23	10011.4		164.92	15.79	9.68	1.39	73.14	26.86	189.75	137.56	73.59	0	0.01	0.16	4.38	0	39.32		Percent Strong Positive	1.47759
4	400.23	10011.4		167.68	21.85	12.48	1.07	64.61	35.39	191.43	133.23	84.32	0	0.01	0.16	5.51	0	50.01		Percent Negative	69.6695
5	400.23	10011.4		183.39	16.23	3.53	0.18	80.05	19.95	193.84	140.48	82.68	0	0.01	0.12	2.33	0	23.84		Percent Total Positive	30.3305
																				Average Weak Positive Intensity	192.517
																				Average Medium Positive Intensity	135.61
																				Average Strong Positive Intensity	77.9391
No Plaque
Region	Length (um)	Area (um2)	Text	Average Positive Intensity	Percent Weak Positive	Percent Medium Positive	Percent Strong Positive	Percent Negative	Percent Total Positive	Average Weak Positive Intensity	Average Medium Positive Intensity	Average Strong Positive Intensity	Total Stained Area (mm^2)	Total Analysis Area (mm^2)	OD (Average Optical Density)	OD x Percent Total Positive	OD x Total Stained Area (mm^2)	Score (0-300)		Average Positive Intensity	193.845
1	400.23	10011.4		195.4	13.11	0.81	0.02	86.06	13.94	198.46	148.5	85.67	0	0.01	0.09	1.24	0	14.79		Percent Weak Positive	12.1799
2	399.22	9961.13		192.94	13	1.46	0.03	85.51	14.49	199.15	139.46	89.67	0	0.01	0.09	1.37	0	16		Percent Medium Positive	1.06919
3	400.23	10011.4		192.09	13.5	1.55	0.02	84.94	15.06	197.68	144.55	86.5	0	0.01	0.1	1.46	0	16.64		Percent Strong Positive	0.014138
4	400.23	10011.4		194.31	10.04	0.81	0	89.16	10.84	197.7	152.2	0	0	0.01	0.09	0.99	0	11.65		Percent Negative	86.7368
5	400.23	10011.4		194.44	10.69	0.77	0	88.54	11.46	197.89	146.71	0	0	0.01	0.09	1.05	0	12.23		Percent Total Positive	13.2632
																				Average Weak Positive Intensity	198.228
																				Average Medium Positive Intensity	145.327
																				Average Strong Positive Intensity	87.375

[truncated: 11 more sheets: H-Amyloid, H-PAS, H-AB, H-HID, C-IBA1, C-AT8, C-SNA, C-Amyloid, C-PAS, C-AB, C-HID]
