# Supplementary material for: Distinct patterns of plaque and microglia glycosylation in Alzheimer's disease
Source: Brain Pathol. 2024 May 9;34(4):e13267. doi: 10.1111/bpa.13267 (PMC11189777; doi:10.1111/bpa.13267)
Supplement: Supplementary file 6 — Data S6. Supporting Information. [file BPA-34-e13267-s012.xlsx]

## Sheet: F-IBA1
Plaque	Frontal
Region	Length (um)	Area (um2)	Text	Average Positive Intensity	Percent Weak Positive	Percent Medium Positive	Percent Strong Positive	Percent Negative	Percent Total Positive	Average Weak Positive Intensity	Average Medium Positive Intensity	Average Strong Positive Intensity	Total Stained Area (mm^2)	Total Analysis Area (mm^2)	OD (Average Optical Density)	OD x Percent Total Positive	OD x Total Stained Area (mm^2)	Score (0-300)		Average Positive Intensity	181.719
1	400.23	10011.4		178.62	40.05	11.6	5.36	42.99	57.01	203.79	142.49	68.81	0.01	0.01	0.13	7.31	0	79.33		Percent Weak Positive	34.3677
2	399.22	9961.13		174.9	34.31	10.93	5.96	48.8	51.2	204.04	141.69	68.03	0.01	0.01	0.14	7.04	0	74.05		Percent Medium Positive	9.04117
3	400.23	10011.4		186.95	43.89	9.24	3.49	43.37	56.63	205.44	142.19	73.04	0.01	0.01	0.11	6.14	0	72.86		Percent Strong Positive	3.96066
4	400.23	10011.4		187.9	36.43	8.3	2.66	52.61	47.39	206.54	142.47	74.36	0	0.01	0.11	5.04	0	61.02		Percent Negative	52.6305
5	400.23	10011.4		186.05	19.91	4.9	1.69	73.5	26.5	206.89	139.19	76.43	0.01	0.01	0.11	2.93	0	34.78		Percent Total Positive	47.3695
																				Average Weak Positive Intensity	205.042
																				Average Medium Positive Intensity	141.798
																				Average Strong Positive Intensity	70.4663
No Plaque
Region	Length (um)	Area (um2)	Text	Average Positive Intensity	Percent Weak Positive	Percent Medium Positive	Percent Strong Positive	Percent Negative	Percent Total Positive	Average Weak Positive Intensity	Average Medium Positive Intensity	Average Strong Positive Intensity	Total Stained Area (mm^2)	Total Analysis Area (mm^2)	OD (Average Optical Density)	OD x Percent Total Positive	OD x Total Stained Area (mm^2)	Score (0-300)		Average Positive Intensity	193.663
1	400.23	10011.4		193.92	49.09	7.78	1.93	41.19	58.81	206.8	141.99	75.91	0.01	0.01	0.09	5.44	0	70.45		Percent Weak Positive	36.9546
2	400.23	10011.4		199.02	43.37	4.26	1.23	51.14	48.86	208.05	142.52	75.76	0.01	0.01	0.08	3.97	0	55.57		Percent Medium Positive	5.68595
3	399.22	9961.13		190.72	26.96	5.14	1.56	66.34	33.66	206.53	142.06	77.92	0.01	0.01	0.1	3.36	0	41.92		Percent Strong Positive	1.70351
4	399.22	9961.13		190.22	51.22	8.96	3.58	36.23	63.77	206.98	140.56	74.76	0	0.01	0.1	6.44	0	79.89		Percent Negative	55.6559
5	400.23	10011.4		193.19	23.36	3.83	1.03	71.78	28.22	206.12	146.54	73.13	0.01	0.01	0.09	2.66	0	34.11		Percent Total Positive	44.3441
																				Average Weak Positive Intensity	206.976
																				Average Medium Positive Intensity	142.495
																				Average Strong Positive Intensity	75.6484

## Sheet: F-AT8
Plaque	Frontal
Region	Length (um)	Area (um2)	Text	Average Positive Intensity	Percent Weak Positive	Percent Medium Positive	Percent Strong Positive	Percent Negative	Percent Total Positive	Average Weak Positive Intensity	Average Medium Positive Intensity	Average Strong Positive Intensity	Total Stained Area (mm^2)	Total Analysis Area (mm^2)	OD (Average Optical Density)	OD x Percent Total Positive	OD x Total Stained Area (mm^2)	Score (0-300)		Average Positive Intensity	181.802
1	400.23	10011.4		178.45	41.78	19.32	2.78	36.12	63.88	201.1	143	84.3	0.01	0.01	0.13	8.22	0	88.75		Percent Weak Positive	43.2497
2	399.22	9961.13		180.29	47.07	19.62	2.51	30.8	69.2	200.28	144.62	84.29	0.01	0.01	0.12	8.6	0	93.84		Percent Medium Positive	16.4818
3	400.23	10011.4		186.03	32.14	9.34	1.56	56.96	43.04	202.81	145.63	82.04	0.01	0.01	0.11	4.76	0	55.49		Percent Strong Positive	2.24456
4	400.23	10011.4		179.43	32.13	12.79	2.68	52.39	47.61	202.41	141.84	83.58	0	0.01	0.13	6.01	0	65.77		Percent Negative	38.024
5	400.23	10011.4		184.84	56.51	18.57	1.75	23.16	76.84	200.24	147.56	83.65	0.01	0.01	0.11	8.71	0	98.92		Percent Total Positive	61.976
																				Average Weak Positive Intensity	201.002
																				Average Medium Positive Intensity	144.767
																				Average Strong Positive Intensity	83.7741
No Plaque
Region	Length (um)	Area (um2)	Text	Average Positive Intensity	Percent Weak Positive	Percent Medium Positive	Percent Strong Positive	Percent Negative	Percent Total Positive	Average Weak Positive Intensity	Average Medium Positive Intensity	Average Strong Positive Intensity	Total Stained Area (mm^2)	Total Analysis Area (mm^2)	OD (Average Optical Density)	OD x Percent Total Positive	OD x Total Stained Area (mm^2)	Score (0-300)		Average Positive Intensity	190.622
1	400.23	10011.4		192.21	26.59	5.9	0.52	66.99	33.01	204.42	146.8	82.59	0.01	0.01	0.1	3.18	0	39.94		Percent Weak Positive	39.3244
2	400.23	10011.4		194.8	31.05	5.51	0.58	62.86	37.14	205.59	145.84	83.43	0.01	0.01	0.09	3.37	0	43.82		Percent Medium Positive	9.20822
3	399.22	9961.13		185.08	48.51	16.08	1.77	33.63	66.37	201.5	146.63	84.61	0.01	0.01	0.11	7.49	0	85.99		Percent Strong Positive	0.899234
4	399.22	9961.13		193.18	20.69	4.12	0.45	74.73	25.27	204.58	148.61	78.59	0	0.01	0.09	2.38	0	30.31		Percent Negative	50.5681
5	400.23	10011.4		193.14	58.36	10.83	0.82	29.99	70.01	202.68	150.01	84.85	0.01	0.01	0.09	6.6	0	82.49		Percent Total Positive	49.4319
																				Average Weak Positive Intensity	203.143
																				Average Medium Positive Intensity	147.574
																				Average Strong Positive Intensity	83.8881

## Sheet: F-SNA
Plaque	Frontal
Region	Length (um)	Area (um2)	Text	Average Positive Intensity	Percent Weak Positive	Percent Medium Positive	Percent Strong Positive	Percent Negative	Percent Total Positive	Average Weak Positive Intensity	Average Medium Positive Intensity	Average Strong Positive Intensity	Total Stained Area (mm^2)	Total Analysis Area (mm^2)	OD (Average Optical Density)	OD x Percent Total Positive	OD x Total Stained Area (mm^2)	Score (0-300)		Average Positive Intensity	182.947
1	400.23	10011.4		179.97	34.78	9.07	0.81	55.33	44.67	193.18	138.45	78.4	0	0.01	0.13	5.58	0	55.37		Percent Weak Positive	39.9251
2	400.23	10011.4		176.19	36.7	11.75	2.15	49.39	50.61	195.15	136.16	71.34	0	0.01	0.13	6.79	0	66.67		Percent Medium Positive	7.80277
3	399.22	9961.13		182.88	47.26	8.06	2.57	42.1	57.9	196.97	134.65	75.15	0	0.01	0.12	6.84	0	71.1		Percent Strong Positive	1.5402
4	399.22	9961.13		192.9	18.14	1.71	0.16	79.99	20.01	199.24	136.24	80.88	0	0.01	0.09	1.9	0	22.04		Percent Negative	50.7319
5	400.23	10011.4		187.07	49.11	6.79	1.31	42.79	57.21	197.12	135.19	79.26	0.01	0.01	0.11	6.19	0	66.62		Percent Total Positive	49.2681
																				Average Weak Positive Intensity	196.267
																				Average Medium Positive Intensity	136.011
																				Average Strong Positive Intensity	75.4335
No Plaque
Region	Length (um)	Area (um2)	Text	Average Positive Intensity	Percent Weak Positive	Percent Medium Positive	Percent Strong Positive	Percent Negative	Percent Total Positive	Average Weak Positive Intensity	Average Medium Positive Intensity	Average Strong Positive Intensity	Total Stained Area (mm^2)	Total Analysis Area (mm^2)	OD (Average Optical Density)	OD x Percent Total Positive	OD x Total Stained Area (mm^2)	Score (0-300)		Average Positive Intensity	195.054
1	399.22	9961.13		200.06	31.76	0.31	0	67.92	32.08	200.53	152.98	0	0	0.01	0.08	2.54	0	32.39		Percent Weak Positive	30.7628
2	400.23	10011.4		196.25	28.24	1.62	0.06	70.08	29.92	199.64	141.66	85.4	0	0.01	0.09	2.61	0	31.67		Percent Medium Positive	2.01838
3	400.23	10011.4		195.5	27.39	1.67	0.03	70.91	29.09	198.86	142.67	80.75	0	0.01	0.09	2.59	0	30.83		Percent Strong Positive	0.0935582
4	399.22	9961.13		196.83	18.44	0.87	0.04	80.66	19.34	199.73	141.18	79.2	0	0.01	0.09	1.67	0	20.3		Percent Negative	67.1253
5	400.23	10011.4		191.26	41.23	4.47	0.25	54.05	45.95	197.52	139.46	83.65	0	0.01	0.1	4.53	0	50.91		Percent Total Positive	32.8747
																				Average Weak Positive Intensity	198.953
																				Average Medium Positive Intensity	140.802
																				Average Strong Positive Intensity	83.4118

## Sheet: F-Amyloid
Plaque	Frontal
Region	Length (um)	Area (um2)	Cored/Diffuse	Average Positive Intensity	Percent Weak Positive	Percent Medium Positive	Percent Strong Positive	Percent Negative	Percent Total Positive	Average Weak Positive Intensity	Average Medium Positive Intensity	Average Strong Positive Intensity	Total Stained Area (mm^2)	Total Analysis Area (mm^2)	OD (Average Optical Density)	OD x Percent Total Positive	OD x Total Stained Area (mm^2)	Score (0-300)	Average Positive Intensity	124.873
1	400.23	10011.4	Diffuse (dense)	124.65	25.13	36.79	25.85	12.24	87.76	202.9	122.13	52.16	0.01	0.01	0.28	24.97	0	176.25	Percent Weak Positive	22.7946
2	400.23	10011.4	Diffuse (dense)	111.93	19.92	37.61	35.75	6.72	93.28	201.07	120.65	53.08	0.01	0.01	0.33	30.9	0	202.39	Percent Medium Positive	32.6186
3	400.23	10011.4	Cored	142.01	15.12	14.7	8.04	62.14	37.86	205.52	127.1	49.82	0	0.01	0.23	8.63	0	68.65	Percent Strong Positive	23.8718
4	400.23	10011.4	Diffuse	132.12	19.3	28.65	14.45	37.61	62.39	200.54	122.53	59.76	0.01	0.01	0.26	16.17	0	119.93	Percent Negative	20.7149
5	400.23	10011.4	Cored	133.39	29.99	34.39	22.99	12.62	87.38	202.35	124.42	56.85	0.01	0.01	0.26	22.29	0	167.75	Percent Total Positive	79.2851
																			Average Weak Positive Intensity	202.178
																			Average Medium Positive Intensity	122.549
																			Average Strong Positive Intensity	54.2337
No Plaque
Region	Length (um)	Area (um2)	Text	Average Positive Intensity	Percent Weak Positive	Percent Medium Positive	Percent Strong Positive	Percent Negative	Percent Total Positive	Average Weak Positive Intensity	Average Medium Positive Intensity	Average Strong Positive Intensity	Total Stained Area (mm^2)	Total Analysis Area (mm^2)	OD (Average Optical Density)	OD x Percent Total Positive	OD x Total Stained Area (mm^2)	Score (0-300)	Average Positive Intensity	212.097
1	399.22	9961.13		212.2	11.63	0.19	0	88.18	11.82	212.93	167.26	0	0	0.01	0.05	0.63	0	12.01	Percent Weak Positive	8.92155
2	400.23	10011.4		212.41	10.52	0.12	0	89.36	10.64	212.92	168.06	0	0	0.01	0.05	0.56	0	10.76	Percent Medium Positive	0.168631
3	400.23	10011.4		213.86	7.19	0.09	0	92.73	7.27	214.46	164.63	0	0	0.01	0.05	0.36	0	7.36	Percent Strong Positive	0
4	400.23	10011.4		212.46	3.76	0.05	0	96.2	3.8	213.05	164.33	0	0	0.01	0.05	0.2	0	3.85	Percent Negative	90.9098
5	400.23	10011.4		210.52	10.66	0.41	0	88.93	11.07	212.83	150.32	0	0	0.01	0.06	0.63	0	11.48	Percent Total Positive	9.09019
																			Average Weak Positive Intensity	213.091
																			Average Medium Positive Intensity	159.519
																			Average Strong Positive Intensity	0

## Sheet: F-PAS
Plaque	Frontal
Region	Length (um)	Area (um2)	Text	Average Positive Intensity	Percent Weak Positive	Percent Medium Positive	Percent Strong Positive	Percent Negative	Percent Total Positive	Average Weak Positive Intensity	Average Medium Positive Intensity	Average Strong Positive Intensity	Total Stained Area (mm^2)	Total Analysis Area (mm^2)	OD (Average Optical Density)	OD x Percent Total Positive	OD x Total Stained Area (mm^2)	Score (0-300)	Average Positive Intensity	209.471
1	400.23	10011.4		208.65	63.06	0.9	1.05	34.98	65.02	210.08	177.43	150.27	0.01	0.01	0.06	3.95	0	68.03	Percent Weak Positive	57.7434
2	400.23	10011.4		210.07	57.39	0.66	0.34	41.61	58.39	210.76	177.82	157.46	0.01	0.01	0.06	3.38	0	59.73	Percent Medium Positive	0.940457
3	400.23	10011.4		211.25	54.23	0.64	0.54	44.59	55.41	212.24	177.59	152.74	0.01	0.01	0.06	3.07	0	57.14	Percent Strong Positive	0.867964
4	400.23	10011.4		208.71	60.86	1.03	0.62	37.49	62.51	209.82	177.04	153.22	0.01	0.01	0.06	3.79	0	64.8	Percent Negative	40.4482
5	399.22	9961.13		208.71	53.79	1.49	1.81	42.91	57.09	211.54	177.05	150.42	0.01	0.01	0.06	3.46	0	62.2	Percent Total Positive	59.5518
																			Average Weak Positive Intensity	210.864
																			Average Medium Positive Intensity	177.301
																			Average Strong Positive Intensity	151.653
No Plaque
Region	Length (um)	Area (um2)	Text	Average Positive Intensity	Percent Weak Positive	Percent Medium Positive	Percent Strong Positive	Percent Negative	Percent Total Positive	Average Weak Positive Intensity	Average Medium Positive Intensity	Average Strong Positive Intensity	Total Stained Area (mm^2)	Total Analysis Area (mm^2)	OD (Average Optical Density)	OD x Percent Total Positive	OD x Total Stained Area (mm^2)	Score (0-300)	Average Positive Intensity	209.298
1	400.23	10011.4		207.83	68.29	1.71	1.04	28.96	71.04	209.4	177.64	154.62	0.01	0.01	0.06	4.44	0	74.82	Percent Weak Positive	57.8918
2	400.23	10011.4		208.62	60.54	1.72	1.17	36.58	63.42	210.53	177.16	155.97	0.01	0.01	0.06	3.86	0	67.48	Percent Medium Positive	1.32939
3	400.23	10011.4		212.08	48.43	0.95	0.76	49.86	50.14	213.64	176.29	157.27	0.01	0.01	0.05	2.69	0	52.6	Percent Strong Positive	0.935955
4	400.23	10011.4		208.64	62.1	0.98	0.45	36.47	63.53	209.5	178.1	155.89	0.01	0.01	0.06	3.86	0	65.41	Percent Negative	39.8429
5	400.23	10011.4		210.05	50.58	1.33	1.29	46.8	53.2	212.46	176.54	150.42	0.01	0.01	0.06	3.08	0	57.12	Percent Total Positive	60.1571
																			Average Weak Positive Intensity	210.924
																			Average Medium Positive Intensity	177.168
																			Average Strong Positive Intensity	154.39

## Sheet: F-AB
Plaque	Frontal
Region	Length (um)	Area (um2)	Text	Average Positive Intensity	Percent Weak Positive	Percent Medium Positive	Percent Strong Positive	Percent Negative	Percent Total Positive	Average Weak Positive Intensity	Average Medium Positive Intensity	Average Strong Positive Intensity	Total Stained Area (mm^2)	Total Analysis Area (mm^2)	OD (Average Optical Density)	OD x Percent Total Positive	OD x Total Stained Area (mm^2)	Score (0-300)	Average Positive Intensity	213.013
1	400.23	10011.4		212.72	43.62	0.23	0.11	56.03	43.97	213.04	177.94	160.81	0.01	0.01	0.05	2.3	0	44.42	Percent Weak Positive	49.5869
2	400.23	10011.4		213.21	51.5	0.12	0.02	48.36	51.64	213.3	178.42	165.6	0.01	0.01	0.05	2.65	0	51.79	Percent Medium Positive	0.239686
3	400.23	10011.4		213.97	49.72	0.11	0.02	50.15	49.85	214.07	178.39	162.29	0.01	0.01	0.05	2.49	0	50	Percent Strong Positive	0.05486
4	400.23	10011.4		212.14	58.08	0.3	0.06	41.56	58.44	212.37	177.8	160.47	0.01	0.01	0.05	3.13	0	58.84	Percent Negative	50.1185
5	399.22	9961.13		213.05	44.6	0.45	0.08	54.88	45.12	213.49	178.55	161.54	0.01	0.01	0.05	2.33	0	45.73	Percent Total Positive	49.8815
																			Average Weak Positive Intensity	213.238
																			Average Medium Positive Intensity	178.223
																			Average Strong Positive Intensity	161.357
No Plaque
Region	Length (um)	Area (um2)	Text	Average Positive Intensity	Percent Weak Positive	Percent Medium Positive	Percent Strong Positive	Percent Negative	Percent Total Positive	Average Weak Positive Intensity	Average Medium Positive Intensity	Average Strong Positive Intensity	Total Stained Area (mm^2)	Total Analysis Area (mm^2)	OD (Average Optical Density)	OD x Percent Total Positive	OD x Total Stained Area (mm^2)	Score (0-300)	Average Positive Intensity	213.241
1	400.23	10011.4		212.82	48.46	0.13	0.02	51.4	48.6	212.94	178.08	158.33	0.01	0.01	0.05	2.54	0	48.77	Percent Weak Positive	47.7382
2	400.23	10011.4		213.87	38.39	0.12	0.02	61.46	38.54	214.01	179.24	155.29	0.01	0.01	0.05	1.93	0	38.71	Percent Medium Positive	0.15556
3	400.23	10011.4		213.82	52.57	0.15	0.02	47.26	52.74	213.95	177.48	163.25	0.01	0.01	0.05	2.65	0	52.94	Percent Strong Positive	0.0252786
4	400.23	10011.4		212.05	57.57	0.18	0.02	42.22	57.78	212.18	177.82	163.29	0.01	0.01	0.05	3.11	0	58	Percent Negative	52.0809
5	400.23	10011.4		214.07	40.88	0.2	0.04	58.89	41.11	214.29	179.02	161.91	0.01	0.01	0.05	2.04	0	41.39	Percent Total Positive	47.9191
																			Average Weak Positive Intensity	213.382
																			Average Medium Positive Intensity	178.313
																			Average Strong Positive Intensity	160.692

## Sheet: F-HID
Plaque	Frontal
Region	Length (um)	Area (um2)	Text	Average Positive Intensity	Percent Weak Positive	Percent Medium Positive	Percent Strong Positive	Percent Negative	Percent Total Positive	Average Weak Positive Intensity	Average Medium Positive Intensity	Average Strong Positive Intensity	Total Stained Area (mm^2)	Total Analysis Area (mm^2)	OD (Average Optical Density)	OD x Percent Total Positive	OD x Total Stained Area (mm^2)	Score (0-300)	Average Positive Intensity	209.895
1	400.23	10011.4		208.37	57.99	2.52	0.01	39.48	60.52	209.5	182.38	153	0	0.01	0.06	3.71	0	63.05	Percent Weak Positive	49.1852
2	400.23	10011.4		210.3	50.85	1.29	0.01	47.85	52.15	211.05	181.42	152	0	0.01	0.06	2.99	0	53.47	Percent Medium Positive	1.36771
3	400.23	10011.4		211.36	46.92	0.68	0	52.4	47.6	211.77	183.33	0	0	0.01	0.06	2.63	0	48.27	Percent Strong Positive	0.00952003
4	400.23	10011.4		209.33	56.52	1.59	0.03	41.86	58.14	210.17	180.74	146	0	0.01	0.06	3.45	0	59.79	Percent Negative	49.4375
5	400.23	10011.4		211.24	30.07	0.65	0	69.28	30.72	211.83	183.97	0	0	0.01	0.06	1.7	0	31.36	Percent Total Positive	50.5625
																			Average Weak Positive Intensity	210.683
																			Average Medium Positive Intensity	182.01
																			Average Strong Positive Intensity	148.167
No Plaque
Region	Length (um)	Area (um2)	Text	Average Positive Intensity	Percent Weak Positive	Percent Medium Positive	Percent Strong Positive	Percent Negative	Percent Total Positive	Average Weak Positive Intensity	Average Medium Positive Intensity	Average Strong Positive Intensity	Total Stained Area (mm^2)	Total Analysis Area (mm^2)	OD (Average Optical Density)	OD x Percent Total Positive	OD x Total Stained Area (mm^2)	Score (0-300)	Average Positive Intensity	210.486
1	399.22	9961.13		209.32	61.24	1.34	0.03	37.38	62.62	209.93	182.81	146.5	0	0.01	0.06	3.72	0	64.03	Percent Weak Positive	51.4904
2	400.23	10011.4		211.18	50.92	0.47	0	48.61	51.39	211.42	184.49	0	0	0.01	0.06	2.86	0	51.86	Percent Medium Positive	0.981987
3	400.23	10011.4		210.18	52.34	1.66	0.01	45.99	54.01	211.08	181.93	150	0	0.01	0.06	3.11	0	55.68	Percent Strong Positive	0.0101685
4	400.23	10011.4		211.83	42.65	0.32	0	57.03	42.97	212.03	185.59	0	0	0.01	0.05	2.33	0	43.29	Percent Negative	47.5174
5	400.23	10011.4		211.09	45.05	1.01	0	53.94	46.06	211.76	180.91	0	0	0.01	0.06	2.57	0	47.06	Percent Total Positive	52.4826
																			Average Weak Positive Intensity	211.031
																			Average Medium Positive Intensity	182.552
																			Average Strong Positive Intensity	147

## Sheet: H-IBA1
Plaque	Hippo
Region	Length (um)	Area (um2)	Text	Average Positive Intensity	Percent Weak Positive	Percent Medium Positive	Percent Strong Positive	Percent Negative	Percent Total Positive	Average Weak Positive Intensity	Average Medium Positive Intensity	Average Strong Positive Intensity	Total Stained Area (mm^2)	Total Analysis Area (mm^2)	OD (Average Optical Density)	OD x Percent Total Positive	OD x Total Stained Area (mm^2)	Score (0-300)		Average Positive Intensity	174.516
1	400.23	10011.4		171.88	31.52	11.39	6.27	50.82	49.18	202.92	141.42	71.06	0.01	0.01	0.14	7.13	0	73.1		Percent Weak Positive	32.5357
2	400.23	10011.4		169.95	32.64	14.18	6.71	46.47	53.53	203.22	140.16	71.09	0.01	0.01	0.15	8.02	0	81.13		Percent Medium Positive	11.2424
3	400.23	10011.4		178.76	34.08	10.07	4.9	50.96	49.04	205.41	140.44	72.09	0.01	0.01	0.13	6.27	0	68.9		Percent Strong Positive	5.7321
4	400.23	10011.4		168.04	30.71	12.33	7.88	49.08	50.92	204.72	138.61	71.16	0.01	0.01	0.15	7.88	0	79.01		Percent Negative	50.4898
5	400.23	10011.4		190.76	34.44	7.02	1.82	56.73	43.28	206.59	144.1	71.25	0.01	0.01	0.1	4.32	0	53.94		Percent Total Positive	49.5102
																				Average Weak Positive Intensity	204.446
																				Average Medium Positive Intensity	140.539
																				Average Strong Positive Intensity	71.2687
No Plaque
Region	Length (um)	Area (um2)	Text	Average Positive Intensity	Percent Weak Positive	Percent Medium Positive	Percent Strong Positive	Percent Negative	Percent Total Positive	Average Weak Positive Intensity	Average Medium Positive Intensity	Average Strong Positive Intensity	Total Stained Area (mm^2)	Total Analysis Area (mm^2)	OD (Average Optical Density)	OD x Percent Total Positive	OD x Total Stained Area (mm^2)	Score (0-300)		Average Positive Intensity	187.316
1	400.23	10011.4		189.63	42.14	9.22	2.19	46.45	53.55	205.82	141.97	79.06	0.01	0.01	0.1	5.48	0	67.16		Percent Weak Positive	32.437
2	400.23	10011.4		194.53	34.49	4.41	1.95	59.15	40.85	208.02	143.1	72.11	0.01	0.01	0.09	3.73	0	49.15		Percent Medium Positive	7.10015
3	400.23	10011.4		186.73	35.15	7.81	3.13	53.91	46.09	206.98	141.74	71.72	0.01	0.01	0.11	5.02	0	60.17		Percent Strong Positive	2.6478
4	400.23	10011.4		187.64	28.65	6.14	2.42	62.79	37.21	206.99	141.8	74.73	0.01	0.01	0.11	3.98	0	48.18		Percent Negative	57.815
5	400.23	10011.4		179.94	25.29	7.57	3.26	63.89	36.11	205.76	138.87	74.89	0.01	0.01	0.13	4.52	0	50.2		Percent Total Positive	42.185
																				Average Weak Positive Intensity	206.635
																				Average Medium Positive Intensity	141.136
																				Average Strong Positive Intensity	74.4859

## Sheet: H-AT8
Plaque	Hippo
Region	Length (um)	Area (um2)	Text	Average Positive Intensity	Percent Weak Positive	Percent Medium Positive	Percent Strong Positive	Percent Negative	Percent Total Positive	Average Weak Positive Intensity	Average Medium Positive Intensity	Average Strong Positive Intensity	Total Stained Area (mm^2)	Total Analysis Area (mm^2)	OD (Average Optical Density)	OD x Percent Total Positive	OD x Total Stained Area (mm^2)	Score (0-300)		Average Positive Intensity	182.798
1	400.23	10011.4		178.1	49.85	22.2	3.3	24.65	75.35	199.15	145.11	82.1	0.01	0.01	0.13	9.76	0	104.15		Percent Weak Positive	44.5051
2	400.23	10011.4		182.66	44.48	15.92	2.18	37.41	62.59	201.06	144.92	83.13	0.01	0.01	0.12	7.42	0	82.88		Percent Medium Positive	16.1043
3	400.23	10011.4		187.96	42.38	12	1.39	44.24	55.76	202.98	146.76	85.11	0.01	0.01	0.11	5.92	0	70.53		Percent Strong Positive	2.18794
4	400.23	10011.4		182.79	44.46	16.24	2.17	37.13	62.87	201.14	145.78	84.04	0.01	0.01	0.12	7.44	0	83.46		Percent Negative	37.2027
5	400.23	10011.4		186.28	39.44	12.21	1.56	46.8	53.2	203.85	142.56	84.32	0.01	0.01	0.11	5.85	0	68.53		Percent Total Positive	62.7973
																				Average Weak Positive Intensity	201.32
																				Average Medium Positive Intensity	145.124
																				Average Strong Positive Intensity	83.3325
No Plaque
Region	Length (um)	Area (um2)	Text	Average Positive Intensity	Percent Weak Positive	Percent Medium Positive	Percent Strong Positive	Percent Negative	Percent Total Positive	Average Weak Positive Intensity	Average Medium Positive Intensity	Average Strong Positive Intensity	Total Stained Area (mm^2)	Total Analysis Area (mm^2)	OD (Average Optical Density)	OD x Percent Total Positive	OD x Total Stained Area (mm^2)	Score (0-300)		Average Positive Intensity	187.963
1	400.23	10011.4		192.19	35.64	7.09	0.94	56.32	43.68	204.32	145.7	83.47	0.01	0.01	0.1	4.21	0	52.66		Percent Weak Positive	44.1335
2	400.23	10011.4		185.94	37.52	12.18	1.64	48.65	51.35	204.09	143.61	85.46	0.01	0.01	0.11	5.69	0	66.82		Percent Medium Positive	11.9585
3	400.23	10011.4		188.28	36.84	9.28	1.53	52.35	47.65	204.46	141.07	85.08	0.01	0.01	0.11	5.02	0	59.99		Percent Strong Positive	1.46558
4	400.23	10011.4		181.55	40.36	16.56	2.42	40.66	59.34	203.33	142.4	86.01	0.01	0.01	0.12	7.19	0	80.73		Percent Negative	42.4424
5	400.23	10011.4		190.7	62.09	13.62	0.97	23.33	76.67	201.33	149.73	85.74	0.01	0.01	0.1	7.66	0	92.22		Percent Total Positive	57.5576
																				Average Weak Positive Intensity	203.009
																				Average Medium Positive Intensity	145.006
																				Average Strong Positive Intensity	85.3768

## Sheet: H-SNA
Plaque	Hippo
Region	Length (um)	Area (um2)	Text	Average Positive Intensity	Percent Weak Positive	Percent Medium Positive	Percent Strong Positive	Percent Negative	Percent Total Positive	Average Weak Positive Intensity	Average Medium Positive Intensity	Average Strong Positive Intensity	Total Stained Area (mm^2)	Total Analysis Area (mm^2)	OD (Average Optical Density)	OD x Percent Total Positive	OD x Total Stained Area (mm^2)	Score (0-300)		Average Positive Intensity	177.528
1	400.23	10011.4		179.88	42.94	11.27	1.76	44.03	55.97	195.45	136.42	78.13	0.01	0.01	0.13	7.01	0	70.76		Percent Weak Positive	36.768
2	400.23	10011.4		171.3	33.04	14.71	1.89	50.35	49.65	192.52	135.51	79.27	0	0.01	0.15	7.27	0	68.15		Percent Medium Positive	11.4114
3	399.22	9961.13		180.3	40.55	10.65	1.56	47.24	52.76	195.63	137.66	73.38	0	0.01	0.12	6.55	0	66.54		Percent Strong Positive	1.59168
4	399.22	9961.13		176.5	36.77	12.05	1.54	49.64	50.36	193.71	136.26	80.4	0	0.01	0.13	6.72	0	65.49		Percent Negative	50.2289
5	399.22	9961.13		178.58	27.08	7.99	1.09	63.83	36.17	195.24	135.8	78.6	0	0.01	0.13	4.64	0	46.35		Percent Total Positive	49.7711
																				Average Weak Positive Intensity	194.626
																				Average Medium Positive Intensity	136.336
																				Average Strong Positive Intensity	77.8863
No Plaque
Region	Length (um)	Area (um2)	Text	Average Positive Intensity	Percent Weak Positive	Percent Medium Positive	Percent Strong Positive	Percent Negative	Percent Total Positive	Average Weak Positive Intensity	Average Medium Positive Intensity	Average Strong Positive Intensity	Total Stained Area (mm^2)	Total Analysis Area (mm^2)	OD (Average Optical Density)	OD x Percent Total Positive	OD x Total Stained Area (mm^2)	Score (0-300)		Average Positive Intensity	193.403
1	400.23	10011.4		192.65	24.39	2.54	0.04	73.03	26.97	198.31	139.88	82.75	0	0.01	0.1	2.57	0	29.58		Percent Weak Positive	23.3654
2	400.23	10011.4		189.94	13.68	1.93	0.05	84.33	15.67	197.21	141.43	81.17	0	0.01	0.1	1.59	0	17.7		Percent Medium Positive	2.21522
3	400.23	10011.4		196.96	21.09	1.14	0.12	77.65	22.35	200.9	136.64	82.86	0	0.01	0.09	1.92	0	23.74		Percent Strong Positive	0.089633
4	400.23	10011.4		188.95	24.02	3.69	0.09	72.2	27.8	196.62	141.71	78.31	0	0.01	0.1	2.89	0	31.67		Percent Negative	74.3298
5	400.23	10011.4		196.93	30.94	1.58	0.13	67.35	32.65	200.43	137.88	80.84	0	0.01	0.09	2.8	0	34.49		Percent Total Positive	25.6702
																				Average Weak Positive Intensity	198.881
																				Average Medium Positive Intensity	140.173
																				Average Strong Positive Intensity	80.9286

[truncated: 11 more sheets: H-Amyloid, H-PAS, H-AB, H-HID, C-IBA1, C-AT8, C-SNA, C-Amyloid, C-PAS, C-AB, C-HID]
