# Supplementary material for: Distinct patterns of plaque and microglia glycosylation in Alzheimer's disease
Source: Brain Pathol. 2024 May 9;34(4):e13267. doi: 10.1111/bpa.13267 (PMC11189777; doi:10.1111/bpa.13267)
Supplement: Supplementary file 7 — Data S7. Supporting Information. [file BPA-34-e13267-s001.xlsx]

## Sheet: F-IBA1
Plaque	Frontal
Region	Length (um)	Area (um2)	Text	Average Positive Intensity	Percent Weak Positive	Percent Medium Positive	Percent Strong Positive	Percent Negative	Percent Total Positive	Average Weak Positive Intensity	Average Medium Positive Intensity	Average Strong Positive Intensity	Total Stained Area (mm^2)	Total Analysis Area (mm^2)	OD (Average Optical Density)	OD x Percent Total Positive	OD x Total Stained Area (mm^2)	Score (0-300)		Average Positive Intensity	192.062
1	398.22	9911.08		194.65	72.4	10.06	2.71	14.83	85.17	205.93	144.86	78.24	0.01	0.01	0.09	7.75	0	100.66		Percent Weak Positive	38.0952
2	400.23	10011.4		202.43	38.16	2.78	0.24	58.82	41.18	207.28	146.28	82.09	0.01	0.01	0.07	3.04	0	44.44		Percent Medium Positive	6.23918
3	400.23	10011.4		180.91	22.4	6.18	2.86	68.56	31.44	205.46	141.63	73.37	0.01	0.01	0.12	3.86	0	43.34		Percent Strong Positive	2.04297
4	400.23	10011.4		188.55	36.17	8.28	2.19	53.37	46.63	205.81	142.93	75.69	0.01	0.01	0.1	4.89	0	59.28		Percent Negative	53.6227
5	399.22	9961.13		193.23	33.36	4.49	2	60.16	39.84	207.07	145.06	70.3	0.01	0.01	0.09	3.75	0	48.32		Percent Total Positive	46.3773
																				Average Weak Positive Intensity	206.295
																				Average Medium Positive Intensity	143.683
																				Average Strong Positive Intensity	74.425
No Plaque
Region	Length (um)	Area (um2)	Text	Average Positive Intensity	Percent Weak Positive	Percent Medium Positive	Percent Strong Positive	Percent Negative	Percent Total Positive	Average Weak Positive Intensity	Average Medium Positive Intensity	Average Strong Positive Intensity	Total Stained Area (mm^2)	Total Analysis Area (mm^2)	OD (Average Optical Density)	OD x Percent Total Positive	OD x Total Stained Area (mm^2)	Score (0-300)		Average Positive Intensity	202.242
1	400.23	10011.4		202	70.63	6.48	0.55	22.35	77.65	207.88	148.03	82.54	0	0.01	0.07	5.81	0	85.22		Percent Weak Positive	49.386
2	400.23	10011.4		205.55	52.03	2.32	0.3	45.35	54.65	208.77	148.71	87.07	0	0.01	0.07	3.68	0	57.57		Percent Medium Positive	3.83382
3	400.23	10011.4		199.5	49.21	4.06	1.4	45.33	54.67	207.49	142.73	83.55	0	0.01	0.08	4.39	0	61.54		Percent Strong Positive	0.637093
4	400.23	10011.4		204.69	53.74	3.46	0.33	42.47	57.53	209.21	145.85	84.57	0	0.01	0.07	3.98	0	61.65		Percent Negative	46.1431
5	400.23	10011.4		200.48	35.61	3.45	0.54	60.39	39.61	207.47	147.33	79.6	0.01	0.01	0.08	3.09	0	44.14		Percent Total Positive	53.8569
																				Average Weak Positive Intensity	208.115
																				Average Medium Positive Intensity	146.444
																				Average Strong Positive Intensity	82.735

## Sheet: F-AT8
Plaque	Frontal
Region	Length (um)	Area (um2)	Text	Average Positive Intensity	Percent Weak Positive	Percent Medium Positive	Percent Strong Positive	Percent Negative	Percent Total Positive	Average Weak Positive Intensity	Average Medium Positive Intensity	Average Strong Positive Intensity	Total Stained Area (mm^2)	Total Analysis Area (mm^2)	OD (Average Optical Density)	OD x Percent Total Positive	OD x Total Stained Area (mm^2)	Score (0-300)		Average Positive Intensity	176.541
1	398.22	9911.08		192.79	8.03	1.58	0.26	90.12	9.88	205.01	148.04	88.19	0.01	0.01	0.1	0.94	0	11.98		Percent Weak Positive	35.4833
2	400.23	10011.4		180.35	38.46	14.22	3.19	44.13	55.87	202.86	141.48	82.15	0.01	0.01	0.12	6.93	0	76.46		Percent Medium Positive	17.072
3	400.23	10011.4		173.97	48.17	26.45	4.78	20.6	79.4	200.46	141.58	86.25	0.01	0.01	0.14	11.1	0	115.42		Percent Strong Positive	3.20229
4	400.23	10011.4		174.53	35.6	18.46	3.69	42.25	57.75	201.21	141.36	83.17	0.01	0.01	0.14	7.99	0	83.6		Percent Negative	44.2425
5	399.22	9961.13		177.46	37.96	18.43	3.03	40.58	59.42	201.52	143.49	82.68	0.01	0.01	0.13	7.79	0	83.92		Percent Total Positive	55.7575
																				Average Weak Positive Intensity	201.482
																				Average Medium Positive Intensity	142.044
																				Average Strong Positive Intensity	84.0866
No Plaque
Region	Length (um)	Area (um2)	Text	Average Positive Intensity	Percent Weak Positive	Percent Medium Positive	Percent Strong Positive	Percent Negative	Percent Total Positive	Average Weak Positive Intensity	Average Medium Positive Intensity	Average Strong Positive Intensity	Total Stained Area (mm^2)	Total Analysis Area (mm^2)	OD (Average Optical Density)	OD x Percent Total Positive	OD x Total Stained Area (mm^2)	Score (0-300)		Average Positive Intensity	183.1
1	400.23	10011.4		188.76	8.9	2.43	0.37	88.3	11.7	205.71	142.77	84.33	0	0.01	0.1	1.22	0	14.88		Percent Weak Positive	25.9644
2	400.23	10011.4		188.41	24.22	6.68	0.88	68.23	31.77	204.35	144.31	83.86	0	0.01	0.11	3.34	0	40.2		Percent Medium Positive	9.60818
3	400.23	10011.4		186.87	24.4	6.67	1.41	67.52	32.48	204.62	144.14	82.08	0	0.01	0.11	3.53	0	41.98		Percent Strong Positive	1.35298
4	400.23	10011.4		193.44	20.78	4.04	0.42	74.77	25.23	204.4	148.35	84.14	0	0.01	0.09	2.36	0	30.11		Percent Negative	63.0745
5	400.23	10011.4		177.47	38.85	19.52	2.55	39.08	60.92	200.69	143.43	84.12	0.01	0.01	0.13	7.99	0	85.53		Percent Total Positive	36.9255
																				Average Weak Positive Intensity	202.764
																				Average Medium Positive Intensity	143.964
																				Average Strong Positive Intensity	83.6747

## Sheet: F-SNA
Plaque	Frontal
Region	Length (um)	Area (um2)	Text	Average Positive Intensity	Percent Weak Positive	Percent Medium Positive	Percent Strong Positive	Percent Negative	Percent Total Positive	Average Weak Positive Intensity	Average Medium Positive Intensity	Average Strong Positive Intensity	Total Stained Area (mm^2)	Total Analysis Area (mm^2)	OD (Average Optical Density)	OD x Percent Total Positive	OD x Total Stained Area (mm^2)	Score (0-300)		Average Positive Intensity	180.006
1	400.23	10011.4		185.17	46.79	7.65	1.57	44	56	196.97	136.67	69.33	0	0.01	0.11	6.31	0	66.78		Percent Weak Positive	37.3863
2	400.23	10011.4		183.55	34.46	7.51	0.97	57.06	42.94	196.85	136.25	77.02	0	0.01	0.12	5	0	52.38		Percent Medium Positive	9.12759
3	400.23	10011.4		177.63	35.28	10.32	1.87	52.53	47.47	194.96	136.86	75.36	0	0.01	0.13	6.2	0	61.52		Percent Strong Positive	1.83174
4	400.23	10011.4		178.14	36.76	10.79	1.46	50.99	49.01	193.97	137.91	76.91	0	0.01	0.13	6.34	0	62.72		Percent Negative	51.6544
5	400.23	10011.4		174.39	32.32	9.38	3.23	55.07	44.93	196.77	133.9	68.16	0	0.01	0.14	6.23	0	60.78		Percent Total Positive	48.3456
																				Average Weak Positive Intensity	195.948
																				Average Medium Positive Intensity	136.372
																				Average Strong Positive Intensity	72.0525
No Plaque
Region	Length (um)	Area (um2)	Text	Average Positive Intensity	Percent Weak Positive	Percent Medium Positive	Percent Strong Positive	Percent Negative	Percent Total Positive	Average Weak Positive Intensity	Average Medium Positive Intensity	Average Strong Positive Intensity	Total Stained Area (mm^2)	Total Analysis Area (mm^2)	OD (Average Optical Density)	OD x Percent Total Positive	OD x Total Stained Area (mm^2)	Score (0-300)		Average Positive Intensity	194.234
1	399.22	9961.13		194.07	31.35	2.56	0.1	65.99	34.01	198.91	139.38	78.17	0	0.01	0.09	3.14	0	36.77		Percent Weak Positive	32.4953
2	399.22	9961.13		195.61	26.04	1.57	0.13	72.25	27.75	199.65	138.04	84.58	0	0.01	0.09	2.46	0	29.58		Percent Medium Positive	2.46322
3	400.23	10011.4		179.24	15.12	3.78	0.83	80.27	19.73	195.78	136.31	73.27	0	0.01	0.13	2.5	0	25.17		Percent Strong Positive	0.212114
4	399.22	9961.13		194.78	16.84	1.33	0	81.83	18.17	199.18	139	0	0	0.01	0.09	1.65	0	19.5		Percent Negative	64.8293
5	400.23	10011.4		196.57	55.91	2.91	0.1	41.08	58.92	199.58	142.54	86.6	0	0.01	0.09	5.11	0	62.03		Percent Total Positive	35.1707
																				Average Weak Positive Intensity	199.149
																				Average Medium Positive Intensity	139.482
																				Average Strong Positive Intensity	77.0775

## Sheet: F-Amyloid
Plaque	Frontal
Region	Length (um)	Area (um2)	Cored/Diffuse	Average Positive Intensity	Percent Weak Positive	Percent Medium Positive	Percent Strong Positive	Percent Negative	Percent Total Positive	Average Weak Positive Intensity	Average Medium Positive Intensity	Average Strong Positive Intensity	Total Stained Area (mm^2)	Total Analysis Area (mm^2)	OD (Average Optical Density)	OD x Percent Total Positive	OD x Total Stained Area (mm^2)	Score (0-300)	Average Positive Intensity	135.933
1	400.23	10011.4	Cored	116.8	10.76	15.68	15.44	58.12	41.88	206.72	116.82	54.12	0.01	0.01	0.31	13.1	0	88.43	Percent Weak Positive	21.1275
2	399.22	9961.13	Cored	151.02	21.91	20.56	7.36	50.17	49.83	203.72	128.5	57.07	0.01	0.01	0.2	10.02	0	85.1	Percent Medium Positive	29.2444
3	399.22	9961.13	Diffuse	148.84	26.51	32.52	7.91	33.06	66.94	202.21	126.53	61.61	0.01	0.01	0.21	13.89	0	115.28	Percent Strong Positive	13.8241
4	400.23	10011.4	Cored	113.76	14.09	22.56	24.1	39.25	60.75	201.47	121.69	55.07	0.01	0.01	0.32	19.7	0	131.51	Percent Negative	35.804
5	400.23	10011.4	Cored	140.83	29.23	47.65	13.52	9.6	90.4	199.21	127.84	60.37	0.01	0.01	0.23	20.93	0	165.09	Percent Total Positive	64.196
																			Average Weak Positive Intensity	201.747
																			Average Medium Positive Intensity	125.648
																			Average Strong Positive Intensity	57.1072
No Plaque
Region	Length (um)	Area (um2)	Text	Average Positive Intensity	Percent Weak Positive	Percent Medium Positive	Percent Strong Positive	Percent Negative	Percent Total Positive	Average Weak Positive Intensity	Average Medium Positive Intensity	Average Strong Positive Intensity	Total Stained Area (mm^2)	Total Analysis Area (mm^2)	OD (Average Optical Density)	OD x Percent Total Positive	OD x Total Stained Area (mm^2)	Score (0-300)	Average Positive Intensity	214.272
1	400.23	10011.4		215.94	3.58	0	0	96.42	3.58	215.94	0	0	0	0.01	0.05	0.16	0	3.58	Percent Weak Positive	4.12607
2	399.22	9961.13		214.21	7.25	0.01	0	92.74	7.26	214.27	171.5	0	0	0.01	0.05	0.36	0	7.27	Percent Medium Positive	0.00920085
3	400.23	10011.4		212.75	4.2	0.03	0	95.78	4.22	213.01	171.4	0	0	0.01	0.05	0.22	0	4.25	Percent Strong Positive	0
4	400.23	10011.4		214.02	3.12	0.01	0	96.87	3.13	214.14	172.5	0	0.01	0.01	0.05	0.16	0	3.14	Percent Negative	95.8647
5	400.23	10011.4		214.98	2.67	0	0	97.33	2.67	214.98	0	0	0	0.01	0.05	0.13	0	2.67	Percent Total Positive	4.13527
																			Average Weak Positive Intensity	214.367
																			Average Medium Positive Intensity	171.667
																			Average Strong Positive Intensity	0

## Sheet: F-PAS
Plaque	Frontal
Region	Length (um)	Area (um2)	Text	Average Positive Intensity	Percent Weak Positive	Percent Medium Positive	Percent Strong Positive	Percent Negative	Percent Total Positive	Average Weak Positive Intensity	Average Medium Positive Intensity	Average Strong Positive Intensity	Total Stained Area (mm^2)	Total Analysis Area (mm^2)	OD (Average Optical Density)	OD x Percent Total Positive	OD x Total Stained Area (mm^2)	Score (0-300)	Average Positive Intensity	208.857
1	400.23	10011.4		209.64	51.13	1.47	1.57	45.83	54.17	212.34	176.52	152.48	0.01	0.01	0.06	3.18	0	58.78	Percent Weak Positive	56.0405
2	400.23	10011.4		206.51	68.14	2.19	1.8	27.88	72.12	208.91	177.45	150.87	0.01	0.01	0.07	4.71	0	77.9	Percent Medium Positive	1.3867
3	400.23	10011.4		210.85	55.83	0.82	0.53	42.81	57.19	211.86	177.53	156.2	0.01	0.01	0.06	3.22	0	59.08	Percent Strong Positive	1.26776
4	400.23	10011.4		209.31	51.94	1.25	1.24	45.56	54.44	211.61	177.53	145.3	0.01	0.01	0.06	3.23	0	58.18	Percent Negative	41.3051
5	400.23	10011.4		208.73	53.41	1.17	1.15	44.27	55.73	210.67	177.62	150.52	0.01	0.01	0.06	3.38	0	59.19	Percent Total Positive	58.6949
																			Average Weak Positive Intensity	210.957
																			Average Medium Positive Intensity	177.299
																			Average Strong Positive Intensity	150.57
No Plaque
Region	Length (um)	Area (um2)	Text	Average Positive Intensity	Percent Weak Positive	Percent Medium Positive	Percent Strong Positive	Percent Negative	Percent Total Positive	Average Weak Positive Intensity	Average Medium Positive Intensity	Average Strong Positive Intensity	Total Stained Area (mm^2)	Total Analysis Area (mm^2)	OD (Average Optical Density)	OD x Percent Total Positive	OD x Total Stained Area (mm^2)	Score (0-300)	Average Positive Intensity	209.223
1	400.23	10011.4		210.82	50.31	0.81	0.66	48.22	51.78	212.06	176.66	157.42	0.01	0.01	0.06	2.92	0	53.91	Percent Weak Positive	54.8985
2	399.22	9961.13		207.6	63.98	2.39	1.09	32.53	67.47	209.63	177.28	155.16	0.01	0.01	0.06	4.25	0	72.05	Percent Medium Positive	1.46934
3	400.23	10011.4		209.72	58.73	1.45	0.99	38.83	61.17	211.45	177.3	154.84	0.01	0.01	0.06	3.58	0	64.61	Percent Strong Positive	1.04933
4	400.23	10011.4		209.75	49.19	1.08	1.31	48.43	51.57	211.98	176.28	153.75	0.01	0.01	0.06	3.02	0	55.27	Percent Negative	42.5829
5	400.23	10011.4		208.81	52.6	1.58	1.18	44.65	55.35	210.95	176.81	155.81	0.01	0.01	0.06	3.35	0	59.28	Percent Total Positive	57.4171
																			Average Weak Positive Intensity	211.119
																			Average Medium Positive Intensity	176.961
																			Average Strong Positive Intensity	155.196

## Sheet: F-AB
Plaque	Frontal
Region	Length (um)	Area (um2)	Text	Average Positive Intensity	Percent Weak Positive	Percent Medium Positive	Percent Strong Positive	Percent Negative	Percent Total Positive	Average Weak Positive Intensity	Average Medium Positive Intensity	Average Strong Positive Intensity	Total Stained Area (mm^2)	Total Analysis Area (mm^2)	OD (Average Optical Density)	OD x Percent Total Positive	OD x Total Stained Area (mm^2)	Score (0-300)	Average Positive Intensity	212.493
1	400.23	10011.4		212.84	40.55	0.44	0.19	58.83	41.17	213.48	178.48	153.39	0.01	0.01	0.05	2.15	0	41.97	Percent Weak Positive	46.1842
2	400.23	10011.4		212.02	45.81	0.34	0.03	53.83	46.17	212.3	178.51	162.5	0.01	0.01	0.05	2.49	0	46.56	Percent Medium Positive	0.371004
3	400.23	10011.4		214.11	37.38	0.07	0	62.56	37.44	214.18	179.53	0	0.01	0.01	0.05	1.86	0	37.51	Percent Strong Positive	0.0824452
4	400.23	10011.4		212.74	48.69	0.43	0.11	50.76	49.24	213.17	177.56	158.06	0.01	0.01	0.05	2.58	0	49.89	Percent Negative	53.3623
5	400.23	10011.4		211.45	57.96	0.56	0.08	41.4	58.6	211.85	178.13	160.56	0.01	0.01	0.06	3.22	0	59.33	Percent Total Positive	46.6377
																			Average Weak Positive Intensity	212.868
																			Average Medium Positive Intensity	178.2
																			Average Strong Positive Intensity	156.68
No Plaque
Region	Length (um)	Area (um2)	Text	Average Positive Intensity	Percent Weak Positive	Percent Medium Positive	Percent Strong Positive	Percent Negative	Percent Total Positive	Average Weak Positive Intensity	Average Medium Positive Intensity	Average Strong Positive Intensity	Total Stained Area (mm^2)	Total Analysis Area (mm^2)	OD (Average Optical Density)	OD x Percent Total Positive	OD x Total Stained Area (mm^2)	Score (0-300)	Average Positive Intensity	213.041
1	400.23	10011.4		213.99	40.31	0.1	0.01	59.59	40.42	214.09	177.21	163	0.01	0.01	0.05	2.01	0	40.53	Percent Weak Positive	43.2931
2	399.22	9961.13		212.22	48.19	0.23	0.03	51.55	48.45	212.41	178.9	162.67	0.01	0.01	0.05	2.59	0	48.74	Percent Medium Positive	0.248378
3	400.23	10011.4		214.27	24.78	0.11	0.02	75.09	24.91	214.46	177.89	166.5	0.01	0.01	0.05	1.23	0	25.05	Percent Strong Positive	0.0348845
4	400.23	10011.4		213.16	44.43	0.34	0.06	55.17	44.83	213.5	177.38	159.65	0.01	0.01	0.05	2.31	0	45.29	Percent Negative	56.4236
5	400.23	10011.4		212.54	55.82	0.43	0.06	43.69	56.31	212.86	178.44	162.06	0.01	0.01	0.05	2.97	0	56.86	Percent Total Positive	43.5764
																			Average Weak Positive Intensity	213.283
																			Average Medium Positive Intensity	178.096
																			Average Strong Positive Intensity	161.74

## Sheet: F-HID
Plaque	Frontal
Region	Length (um)	Area (um2)	Text	Average Positive Intensity	Percent Weak Positive	Percent Medium Positive	Percent Strong Positive	Percent Negative	Percent Total Positive	Average Weak Positive Intensity	Average Medium Positive Intensity	Average Strong Positive Intensity	Total Stained Area (mm^2)	Total Analysis Area (mm^2)	OD (Average Optical Density)	OD x Percent Total Positive	OD x Total Stained Area (mm^2)	Score (0-300)	Average Positive Intensity	209.439
1	400.23	10011.4		211.37	45.51	0.51	0	53.98	46.02	211.66	185.67	0	0	0.01	0.06	2.54	0	46.53	Percent Weak Positive	50.6486
2	400.23	10011.4		209.46	49.77	2.1	0.01	48.12	51.88	210.63	181.93	152	0	0.01	0.06	3.07	0	54.01	Percent Medium Positive	2.3329
3	400.23	10011.4		209.39	56.25	2.05	0	41.7	58.3	210.41	181.55	0	0	0.01	0.06	3.45	0	60.35	Percent Strong Positive	0.0169145
4	400.23	10011.4		207.85	52.1	4.8	0.03	43.07	56.93	210.79	176.19	152.75	0	0.01	0.06	3.56	0	61.78	Percent Negative	47.0016
5	399.22	9961.13		209.31	50.62	2.37	0.05	46.96	53.04	210.72	180.43	147.43	0	0.01	0.06	3.15	0	55.5	Percent Total Positive	52.9984
																			Average Weak Positive Intensity	210.844
																			Average Medium Positive Intensity	179.366
																			Average Strong Positive Intensity	149.769
No Plaque
Region	Length (um)	Area (um2)	Text	Average Positive Intensity	Percent Weak Positive	Percent Medium Positive	Percent Strong Positive	Percent Negative	Percent Total Positive	Average Weak Positive Intensity	Average Medium Positive Intensity	Average Strong Positive Intensity	Total Stained Area (mm^2)	Total Analysis Area (mm^2)	OD (Average Optical Density)	OD x Percent Total Positive	OD x Total Stained Area (mm^2)	Score (0-300)	Average Positive Intensity	209.258
1	400.23	10011.4		209.27	58.16	1.72	0.01	40.1	59.9	210.09	181.69	150	0	0.01	0.06	3.56	0	61.64	Percent Weak Positive	56.0656
2	400.23	10011.4		208.17	60.71	2.76	0	36.54	63.46	209.3	183.38	0	0	0.01	0.06	3.92	0	66.22	Percent Medium Positive	1.9309
3	400.23	10011.4		209.99	47.6	1.55	0.02	50.82	49.18	210.94	181.9	148	0	0.01	0.06	2.85	0	50.78	Percent Strong Positive	0.025354
4	400.23	10011.4		209.48	56.64	1.73	0.06	41.57	58.43	210.39	181.93	150.11	0	0.01	0.06	3.45	0	60.28	Percent Negative	41.9781
5	400.23	10011.4		209.7	55.92	1.84	0.03	42.2	57.8	210.6	183.64	142.6	0	0.01	0.06	3.39	0	59.7	Percent Total Positive	58.0219
																			Average Weak Positive Intensity	210.203
																			Average Medium Positive Intensity	182.634
																			Average Strong Positive Intensity	147.789

## Sheet: H-IBA1
Plaque	Hippo
Region	Length (um)	Area (um2)	Text	Average Positive Intensity	Percent Weak Positive	Percent Medium Positive	Percent Strong Positive	Percent Negative	Percent Total Positive	Average Weak Positive Intensity	Average Medium Positive Intensity	Average Strong Positive Intensity	Total Stained Area (mm^2)	Total Analysis Area (mm^2)	OD (Average Optical Density)	OD x Percent Total Positive	OD x Total Stained Area (mm^2)	Score (0-300)		Average Positive Intensity	188.329
1	400.23	10011.4		194.48	24.98	2.93	1.05	71.04	28.96	205.12	150.06	65.66	0.01	0.01	0.09	2.64	0	34		Percent Weak Positive	19.8838
2	400.23	10011.4		173.56	23.17	5.79	4.76	66.27	33.73	204.64	144.41	57.85	0.01	0.01	0.14	4.75	0	49.04		Percent Medium Positive	3.00152
3	400.23	10011.4		200.01	16.04	1.76	0.24	81.96	18.04	207.66	146.4	79.35	0.01	0.01	0.08	1.43	0	20.27		Percent Strong Positive	1.76214
4	399.22	9961.13		202.72	16.95	1.28	0.04	81.73	18.27	206.58	154.7	88.46	0.01	0.01	0.07	1.34	0	19.62		Percent Negative	75.3525
5	400.23	10011.4		182.93	18.29	3.15	2.59	75.97	24.03	206.92	139.62	66.17	0.01	0.01	0.12	2.83	0	32.36		Percent Total Positive	24.6475
																				Average Weak Positive Intensity	205.986
																				Average Medium Positive Intensity	145.623
																				Average Strong Positive Intensity	61.834
No Plaque
Region	Length (um)	Area (um2)	Text	Average Positive Intensity	Percent Weak Positive	Percent Medium Positive	Percent Strong Positive	Percent Negative	Percent Total Positive	Average Weak Positive Intensity	Average Medium Positive Intensity	Average Strong Positive Intensity	Total Stained Area (mm^2)	Total Analysis Area (mm^2)	OD (Average Optical Density)	OD x Percent Total Positive	OD x Total Stained Area (mm^2)	Score (0-300)		Average Positive Intensity	205.856
1	400.23	10011.4		205.88	14.11	0.74	0.07	85.08	14.92	209.53	148.19	75.45	0.01	0.01	0.07	0.99	0	15.79		Percent Weak Positive	14.7218
2	399.22	9961.13		202.59	19.45	1.47	0.13	78.95	21.05	207.32	149.98	90.84	0.01	0.01	0.07	1.55	0	22.78		Percent Medium Positive	0.686708
3	400.23	10011.4		207.47	13.43	0.48	0.04	86.05	13.95	209.77	153.57	83.08	0.01	0.01	0.06	0.88	0	14.51		Percent Strong Positive	0.0476118
4	400.23	10011.4		210.02	9.82	0.11	0	90.07	9.93	210.6	158.92	0	0.01	0.01	0.06	0.58	0	10.04		Percent Negative	84.5439
5	400.23	10011.4		206.21	16.52	0.62	0	82.86	17.14	208.02	157.8	0	0.01	0.01	0.07	1.13	0	17.76		Percent Total Positive	15.4561
																				Average Weak Positive Intensity	208.764
																				Average Medium Positive Intensity	151.872
																				Average Strong Positive Intensity	85.3077

## Sheet: H-AT8
Plaque	Hippo
Region	Length (um)	Area (um2)	Text	Average Positive Intensity	Percent Weak Positive	Percent Medium Positive	Percent Strong Positive	Percent Negative	Percent Total Positive	Average Weak Positive Intensity	Average Medium Positive Intensity	Average Strong Positive Intensity	Total Stained Area (mm^2)	Total Analysis Area (mm^2)	OD (Average Optical Density)	OD x Percent Total Positive	OD x Total Stained Area (mm^2)	Score (0-300)		Average Positive Intensity	175.681
1	400.23	10011.4		175.43	48.29	26.68	3.44	21.59	78.41	199.03	144.32	85.54	0.01	0.01	0.14	10.67	0	111.98		Percent Weak Positive	53.2929
2	400.23	10011.4		179.5	56.82	26.65	2.13	14.4	85.6	197.8	147.97	85.63	0.01	0.01	0.13	10.8	0	116.5		Percent Medium Positive	28.6605
3	400.23	10011.4		170.6	51.02	29.08	7.08	12.82	87.18	198.94	141.95	84.07	0.01	0.01	0.15	12.92	0	130.42		Percent Strong Positive	3.5941
4	399.22	9961.13		165.33	44.67	43.58	4.92	6.83	93.17	194.96	143.9	86.05	0.01	0.01	0.16	15.08	0	146.6		Percent Negative	14.4525
5	400.23	10011.4		189.34	65.8	16.5	0.47	17.23	82.77	199.27	152.63	86.96	0.01	0.01	0.1	8.52	0	100.2		Percent Total Positive	85.5475
																				Average Weak Positive Intensity	198.085
																				Average Medium Positive Intensity	145.371
																				Average Strong Positive Intensity	85.1723
No Plaque
Region	Length (um)	Area (um2)	Text	Average Positive Intensity	Percent Weak Positive	Percent Medium Positive	Percent Strong Positive	Percent Negative	Percent Total Positive	Average Weak Positive Intensity	Average Medium Positive Intensity	Average Strong Positive Intensity	Total Stained Area (mm^2)	Total Analysis Area (mm^2)	OD (Average Optical Density)	OD x Percent Total Positive	OD x Total Stained Area (mm^2)	Score (0-300)		Average Positive Intensity	187.811
1	400.23	10011.4		181.88	59.54	20.54	3.66	16.25	83.75	200.73	145.11	81.8	0.01	0.01	0.12	10.09	0	111.63		Percent Weak Positive	65.9844
2	399.22	9961.13		184.34	60.43	20.06	1.96	17.55	82.45	199.9	147.33	83.28	0.01	0.01	0.11	9.45	0	106.43		Percent Medium Positive	16.882
3	400.23	10011.4		186.85	65.27	18.24	2.04	14.45	85.55	201.02	147.64	84.09	0.01	0.01	0.11	9.3	0	107.88		Percent Strong Positive	1.69205
4	400.23	10011.4		192.48	71.3	13.42	0.63	14.65	85.35	201.03	151.89	88.71	0.01	0.01	0.1	8.18	0	100.03		Percent Negative	15.4415
5	400.23	10011.4		192.93	72.96	12.44	0.27	14.34	85.66	199.76	155.18	87.16	0.01	0.01	0.09	8.12	0	98.64		Percent Total Positive	84.5585
																				Average Weak Positive Intensity	200.47
																				Average Medium Positive Intensity	148.802
																				Average Strong Positive Intensity	83.373

## Sheet: H-SNA
Plaque	Hippo
Region	Length (um)	Area (um2)	Text	Average Positive Intensity	Percent Weak Positive	Percent Medium Positive	Percent Strong Positive	Percent Negative	Percent Total Positive	Average Weak Positive Intensity	Average Medium Positive Intensity	Average Strong Positive Intensity	Total Stained Area (mm^2)	Total Analysis Area (mm^2)	OD (Average Optical Density)	OD x Percent Total Positive	OD x Total Stained Area (mm^2)	Score (0-300)		Average Positive Intensity	170.952
1	400.23	10011.4		171.52	55.3	21.12	3.65	19.92	80.08	191.25	136.05	77.97	0.01	0.01	0.15	11.68	0	108.5		Percent Weak Positive	48.205
2	400.23	10011.4		168.27	43.53	15.43	5.66	35.39	64.61	193.59	133.4	68.62	0	0.01	0.15	9.96	0	91.36		Percent Medium Positive	16.2424
3	400.23	10011.4		181.15	43.5	9.86	1.75	44.89	55.11	195.77	135.42	75.32	0	0.01	0.12	6.73	0	68.47		Percent Strong Positive	4.90007
4	400.23	10011.4		168.53	48.84	16.35	6.65	28.16	71.84	194.09	133.04	68.04	0	0.01	0.15	11.03	0	101.49		Percent Negative	30.6525
5	400.23	10011.4		168.92	46.53	15.62	6.3	31.55	68.45	194.5	135.5	62.74	0	0.01	0.15	10.44	0	96.67		Percent Total Positive	69.3475
																				Average Weak Positive Intensity	193.499
																				Average Medium Positive Intensity	134.783
																				Average Strong Positive Intensity	69.0377
No Plaque
Region	Length (um)	Area (um2)	Text	Average Positive Intensity	Percent Weak Positive	Percent Medium Positive	Percent Strong Positive	Percent Negative	Percent Total Positive	Average Weak Positive Intensity	Average Medium Positive Intensity	Average Strong Positive Intensity	Total Stained Area (mm^2)	Total Analysis Area (mm^2)	OD (Average Optical Density)	OD x Percent Total Positive	OD x Total Stained Area (mm^2)	Score (0-300)		Average Positive Intensity	182.842
1	400.23	10011.4		193.43	25.24	2.27	0	72.49	27.51	197.67	146.31	0	0	0.01	0.09	2.58	0	29.78		Percent Weak Positive	35.0549
2	400.23	10011.4		172.82	25.02	6	3.2	65.79	34.21	195.87	136.42	60.66	0	0.01	0.14	4.88	0	46.6		Percent Medium Positive	6.77396
3	400.23	10011.4		188.05	38.9	5.75	0.6	54.75	45.25	196.87	139.64	79.94	0	0.01	0.11	4.79	0	52.2		Percent Strong Positive	1.38694
4	400.23	10011.4		176.27	36.97	12.54	1.76	48.73	51.27	194.59	136.08	77.8	0	0.01	0.13	6.87	0	67.33		Percent Negative	56.7842
5	400.23	10011.4		185.45	44.9	6.03	1.57	47.5	52.5	195.61	139.29	72.43	0	0.01	0.11	5.88	0	61.67		Percent Total Positive	43.2158
																				Average Weak Positive Intensity	195.96
																				Average Medium Positive Intensity	138.01
																				Average Strong Positive Intensity	70.2682

[truncated: 11 more sheets: H-Amyloid, H-PAS, H-AB, H-HID, C-IBA1, C-AT8, C-SNA, C-Amyloid, C-PAS, C-AB, C-HID]
