# Supplementary material for: Distinct patterns of plaque and microglia glycosylation in Alzheimer's disease
Source: Brain Pathol. 2024 May 9;34(4):e13267. doi: 10.1111/bpa.13267 (PMC11189777; doi:10.1111/bpa.13267)
Supplement: Supplementary file 8 — Data S8. Supporting Information. [file BPA-34-e13267-s007.xlsx]

## Sheet: F-IBA1
Plaque	Frontal
Region	Length (um)	Area (um2)	Cored/Diffuse	Average Positive Intensity	Percent Weak Positive	Percent Medium Positive	Percent Strong Positive	Percent Negative	Percent Total Positive	Average Weak Positive Intensity	Average Medium Positive Intensity	Average Strong Positive Intensity	Total Stained Area (mm^2)	Total Analysis Area (mm^2)	OD (Average Optical Density)	OD x Percent Total Positive	OD x Total Stained Area (mm^2)	Score (0-300)		Average Positive Intensity	187.67
1	400.23	10011.4	Cored	196.88	79.14	9.1	3.67	8.09	91.91	208.71	143.85	73.08	0	0.01	0.09	7.91	0	108.34		Percent Weak Positive	71.4104
2	400.23	10011.4	Diffuse	191.76	70.96	15.8	2.74	10.5	89.5	206.64	144.35	79.81	0	0.01	0.1	8.72	0	110.79		Percent Medium Positive	13.7136
3	400.23	10011.4	Diffuse	184.59	68.02	16.93	4.84	10.22	89.78	202.39	144	76.39	0.01	0.01	0.11	10.24	0	116.39		Percent Strong Positive	5.57292
4	399.22	9961.13	Diffuse	191.97	76.65	10.36	4.65	8.34	91.66	205.85	144.07	69.99	0	0.01	0.1	8.89	0	111.33		Percent Negative	9.30309
5	400.23	10011.4	Cored	179.87	68.2	12.05	11.53	8.22	91.78	206.12	140.35	65.88	0	0.01	0.13	11.5	0	126.88		Percent Total Positive	90.6969
																				Average Weak Positive Intensity	205.24
																				Average Medium Positive Intensity	143.472
																				Average Strong Positive Intensity	71.2944
No Plaque
Region	Length (um)	Area (um2)	Text	Average Positive Intensity	Percent Weak Positive	Percent Medium Positive	Percent Strong Positive	Percent Negative	Percent Total Positive	Average Weak Positive Intensity	Average Medium Positive Intensity	Average Strong Positive Intensity	Total Stained Area (mm^2)	Total Analysis Area (mm^2)	OD (Average Optical Density)	OD x Percent Total Positive	OD x Total Stained Area (mm^2)	Score (0-300)		Average Positive Intensity	199.519
1	399.22	9961.13		209.31	86.4	1.89	0.03	11.68	88.32	210.68	148.6	96	0	0.01	0.06	5.25	0	90.26		Percent Weak Positive	80.2666
2	400.23	10011.4		198.39	79.34	9.01	2.38	9.27	90.73	208.32	144.38	71.8	0	0.01	0.08	7.5	0	104.5		Percent Medium Positive	7.64444
3	400.23	10011.4		198.26	79.81	7.83	1.06	11.3	88.7	204.83	147.31	79.3	0.01	0.01	0.08	7.36	0	98.64		Percent Strong Positive	1.51543
4	400.23	10011.4		195.29	78.05	10.24	2.46	9.24	90.76	205.59	146.24	72.67	0	0.01	0.09	8.13	0	105.92		Percent Negative	10.5735
5	400.23	10011.4		202.99	80.88	6.02	1.17	11.93	88.07	208.86	149.11	74.4	0	0.01	0.07	6.41	0	96.43		Percent Total Positive	89.4265
																				Average Weak Positive Intensity	206.928
																				Average Medium Positive Intensity	146.578
																				Average Strong Positive Intensity	74.1636

## Sheet: F-AT8
Plaque	Frontal
Region	Length (um)	Area (um2)	Text	Average Positive Intensity	Percent Weak Positive	Percent Medium Positive	Percent Strong Positive	Percent Negative	Percent Total Positive	Average Weak Positive Intensity	Average Medium Positive Intensity	Average Strong Positive Intensity	Total Stained Area (mm^2)	Total Analysis Area (mm^2)	OD (Average Optical Density)	OD x Percent Total Positive	OD x Total Stained Area (mm^2)	Score (0-300)		Average Positive Intensity	199.416
1	400.23	10011.4		198.08	1.98	0.36	0.01	97.65	2.35	208.39	146.62	62	0	0.01	0.08	0.2	0	2.74		Percent Weak Positive	5.07907
2	400.23	10011.4		193.81	4.65	0.88	0.12	94.36	5.64	206.14	143.77	80.69	0	0.01	0.09	0.52	0	6.76		Percent Medium Positive	0.634391
3	400.23	10011.4		204.6	7.11	0.42	0.06	92.41	7.59	208.72	150.75	80.93	0.01	0.01	0.07	0.53	0	8.11		Percent Strong Positive	0.0669854
4	399.22	9961.13		200.95	4.31	0.47	0.04	95.19	4.81	207.45	150.7	80.67	0	0.01	0.08	0.37	0	5.35		Percent Negative	94.2196
5	400.23	10011.4		191	4.29	1.11	0.1	94.5	5.5	205.36	145.43	79	0	0.01	0.1	0.55	0	6.81		Percent Total Positive	5.78045
																				Average Weak Positive Intensity	207.533
																				Average Medium Positive Intensity	147.048
																				Average Strong Positive Intensity	79.9216
No Plaque
Region	Length (um)	Area (um2)	Text	Average Positive Intensity	Percent Weak Positive	Percent Medium Positive	Percent Strong Positive	Percent Negative	Percent Total Positive	Average Weak Positive Intensity	Average Medium Positive Intensity	Average Strong Positive Intensity	Total Stained Area (mm^2)	Total Analysis Area (mm^2)	OD (Average Optical Density)	OD x Percent Total Positive	OD x Total Stained Area (mm^2)	Score (0-300)		Average Positive Intensity	205.33
1	399.22	9961.13		214.1	1.08	0	0	98.92	1.08	214.1	0	0	0	0.01	0.05	0.05	0	1.08		Percent Weak Positive	3.3428
2	400.23	10011.4		204.69	2.27	0.15	0	97.58	2.42	208.02	154.56	0	0	0.01	0.07	0.17	0	2.57		Percent Medium Positive	0.221649
3	400.23	10011.4		210.31	4.52	0.07	0	95.42	4.58	211.12	154.69	0	0.01	0.01	0.06	0.26	0	4.65		Percent Strong Positive	0.021344
4	400.23	10011.4		198.05	4.28	0.65	0.09	94.98	5.02	208.64	143.84	84.08	0	0.01	0.08	0.42	0	5.85		Percent Negative	96.4142
5	400.23	10011.4		207.13	2.26	0.11	0	97.62	2.38	209.79	154.56	0	0	0.01	0.06	0.15	0	2.49		Percent Total Positive	3.58579
																				Average Weak Positive Intensity	209.98
																				Average Medium Positive Intensity	146.867
																				Average Strong Positive Intensity	84.0769

## Sheet: F-SNA
Plaque	Frontal
Region	Length (um)	Area (um2)	Text	Average Positive Intensity	Percent Weak Positive	Percent Medium Positive	Percent Strong Positive	Percent Negative	Percent Total Positive	Average Weak Positive Intensity	Average Medium Positive Intensity	Average Strong Positive Intensity	Total Stained Area (mm^2)	Total Analysis Area (mm^2)	OD (Average Optical Density)	OD x Percent Total Positive	OD x Total Stained Area (mm^2)	Score (0-300)		Average Positive Intensity	172.587
1	400.23	10011.4		174.64	24.83	6.89	2.62	65.67	34.33	196.62	135.18	69.94	0	0.01	0.14	4.74	0	46.45		Percent Weak Positive	28.0128
2	400.23	10011.4		177.77	23.68	6.5	1.58	68.24	31.76	196.73	134.93	70.07	0	0.01	0.13	4.14	0	41.43		Percent Medium Positive	8.67198
3	400.23	10011.4		176.57	39.78	10.38	3.14	46.7	53.3	195.99	134.71	68.86	0.01	0.01	0.13	7.1	0	69.96		Percent Strong Positive	3.08911
4	399.22	9961.13		170.24	18.19	6.36	2.2	73.26	26.74	194.95	132.75	74.06	0	0.01	0.15	3.99	0	37.48		Percent Negative	60.2261
5	400.23	10011.4		161.47	26.46	12.05	5.72	55.78	44.22	194.86	130.62	72	0	0.01	0.17	7.61	0	67.7		Percent Total Positive	39.7739
																				Average Weak Positive Intensity	195.903
																				Average Medium Positive Intensity	133.516
																				Average Strong Positive Intensity	70.8326
No Plaque
Region	Length (um)	Area (um2)	Text	Average Positive Intensity	Percent Weak Positive	Percent Medium Positive	Percent Strong Positive	Percent Negative	Percent Total Positive	Average Weak Positive Intensity	Average Medium Positive Intensity	Average Strong Positive Intensity	Total Stained Area (mm^2)	Total Analysis Area (mm^2)	OD (Average Optical Density)	OD x Percent Total Positive	OD x Total Stained Area (mm^2)	Score (0-300)		Average Positive Intensity	185.349
1	400.23	10011.4		187.46	20.43	2.97	0.83	75.77	24.23	199.67	135.78	72.07	0	0.01	0.11	2.6	0	28.86		Percent Weak Positive	19.1992
2	400.23	10011.4		175.5	18.39	6.21	1.19	74.22	25.78	195.43	136.21	72.36	0	0.01	0.14	3.5	0	34.37		Percent Medium Positive	3.41031
3	399.22	9961.13		193.48	26.53	2.11	0.44	70.92	29.08	200.01	136.3	74.78	0.01	0.01	0.09	2.72	0	32.08		Percent Strong Positive	0.713449
4	399.22	9961.13		182.04	15	3.08	0.85	81.07	18.93	198.63	131.37	72.73	0	0.01	0.12	2.27	0	23.71		Percent Negative	76.6771
5	400.23	10011.4		185.02	11.73	2.38	0.14	85.75	14.25	195.19	140.78	84.59	0	0.01	0.11	1.61	0	16.91		Percent Total Positive	23.3229
																				Average Weak Positive Intensity	198.322
																				Average Medium Positive Intensity	135.79
																				Average Strong Positive Intensity	73.1168

## Sheet: F-Amyloid
Plaque	Frontal
Region	Length (um)	Area (um2)	Cored/Diffuse	Average Positive Intensity	Percent Weak Positive	Percent Medium Positive	Percent Strong Positive	Percent Negative	Percent Total Positive	Average Weak Positive Intensity	Average Medium Positive Intensity	Average Strong Positive Intensity	Total Stained Area (mm^2)	Total Analysis Area (mm^2)	OD (Average Optical Density)	OD x Percent Total Positive	OD x Total Stained Area (mm^2)	Score (0-300)		Average Positive Intensity	136.965
1	400.23	10011.4	Cored	130.01	24.51	27.29	21.92	26.28	73.72	202.33	127.45	52.31	0.01	0.01	0.27	19.63	0	144.85		Percent Weak Positive	22.557
2	400.23	10011.4	Diffuse	133.02	25.46	25.29	20.16	29.09	70.91	203.27	126.05	53.03	0.01	0.01	0.26	18.17	0	136.52		Percent Medium Positive	23.4687
3	400.23	10011.4	Diffuse	140.28	18.45	18.01	10.76	52.78	47.22	207.79	120.87	57.05	0.01	0.01	0.23	11.01	0	86.76		Percent Strong Positive	15.054
4	400.23	10011.4	Diffuse	134.89	18.7	19.71	13.53	48.06	51.94	203.22	123.49	57.02	0.01	0.01	0.25	13	0	98.71		Percent Negative	38.9203
5	400.23	10011.4	Cored	153.63	25.06	26.02	6.22	42.71	57.29	204.39	128.55	53.93	0.01	0.01	0.19	11.1	0	95.74		Percent Total Positive	61.0797
																				Average Weak Positive Intensity	203.905
																				Average Medium Positive Intensity	125.79
																				Average Strong Positive Intensity	54.0816
No Plaque
Region	Length (um)	Area (um2)	Text	Average Positive Intensity	Percent Weak Positive	Percent Medium Positive	Percent Strong Positive	Percent Negative	Percent Total Positive	Average Weak Positive Intensity	Average Medium Positive Intensity	Average Strong Positive Intensity	Total Stained Area (mm^2)	Total Analysis Area (mm^2)	OD (Average Optical Density)	OD x Percent Total Positive	OD x Total Stained Area (mm^2)	Score (0-300)		Average Positive Intensity	211.2
1	399.22	9961.13		212.74	4.15	0.05	0	95.8	4.2	213.35	165.8	0	0	0.01	0.05	0.22	0	4.25		Percent Weak Positive	6.13314
2	400.23	10011.4		211.14	2.1	0.02	0	97.88	2.12	211.63	157.67	0	0	0.01	0.06	0.12	0	2.14		Percent Medium Positive	0.165199
3	400.23	10011.4		213.49	12.44	0.04	0	87.52	12.48	213.63	167.71	0	0	0.01	0.05	0.63	0	12.52		Percent Strong Positive	0.00109403
4	400.23	10011.4		205.86	5.28	0.39	0	94.32	5.68	210.5	145.19	73	0.01	0.01	0.07	0.38	0	6.08		Percent Negative	93.7006
5	400.23	10011.4		210.93	6.22	0.28	0	93.5	6.5	213.48	154.06	0	0	0.01	0.06	0.36	0	6.78		Percent Total Positive	6.29944
																				Average Weak Positive Intensity	212.849
																				Average Medium Positive Intensity	150.901
																				Average Strong Positive Intensity	73

## Sheet: F-PAS
Plaque	Frontal
Region	Length (um)	Area (um2)	Text	Average Positive Intensity	Percent Weak Positive	Percent Medium Positive	Percent Strong Positive	Percent Negative	Percent Total Positive	Average Weak Positive Intensity	Average Medium Positive Intensity	Average Strong Positive Intensity	Total Stained Area (mm^2)	Total Analysis Area (mm^2)	OD (Average Optical Density)	OD x Percent Total Positive	OD x Total Stained Area (mm^2)	Score (0-300)		Average Positive Intensity	205.594
1	400.23	10011.4		207.63	75.58	1.8	0.98	21.65	78.35	209.07	177.87	150.98	0.01	0.01	0.06	4.93	0	82.11		Percent Weak Positive	77.3093
2	400.23	10011.4		206.04	81.14	1.72	1.24	15.91	84.09	207.45	177.52	153.14	0.01	0.01	0.07	5.57	0	88.28		Percent Medium Positive	2.73111
3	400.23	10011.4		202.46	85.36	4.68	1.67	8.28	91.72	204.67	177.87	158.79	0.01	0.01	0.07	6.78	0	99.75		Percent Strong Positive	1.2821
4	400.23	10011.4		207.5	73.58	1.99	0.82	23.61	76.39	208.88	177.55	156.44	0.01	0.01	0.06	4.83	0	80.03		Percent Negative	18.6775
5	400.23	10011.4		205.47	68.63	3.27	1.65	26.45	73.55	208.09	177.28	152.22	0.01	0.01	0.07	4.96	0	80.12		Percent Total Positive	81.3225
																				Average Weak Positive Intensity	207.426
																				Average Medium Positive Intensity	177.649
																				Average Strong Positive Intensity	154.661
No Plaque
Region	Length (um)	Area (um2)	Text	Average Positive Intensity	Percent Weak Positive	Percent Medium Positive	Percent Strong Positive	Percent Negative	Percent Total Positive	Average Weak Positive Intensity	Average Medium Positive Intensity	Average Strong Positive Intensity	Total Stained Area (mm^2)	Total Analysis Area (mm^2)	OD (Average Optical Density)	OD x Percent Total Positive	OD x Total Stained Area (mm^2)	Score (0-300)		Average Positive Intensity	205.367
1	399.22	9961.13		206.94	75.85	1.69	1.84	20.61	79.39	209.02	177.27	148.32	0.01	0.01	0.06	5.11	0	84.76		Percent Weak Positive	77.7543
2	400.23	10011.4		205.86	79.32	2.49	1.6	16.59	83.41	207.78	177.44	154.87	0.01	0.01	0.07	5.56	0	89.1		Percent Medium Positive	2.64111
3	400.23	10011.4		201.88	83.91	4.09	3.3	8.7	91.3	205.05	177.65	151.26	0.01	0.01	0.08	6.86	0	101.99		Percent Strong Positive	1.92572
4	400.23	10011.4		207.51	73	1.78	1.28	23.95	76.05	209.3	177.13	147.75	0.01	0.01	0.06	4.8	0	80.38		Percent Negative	17.6789
5	400.23	10011.4		205.77	75.77	2.96	1.44	19.83	80.17	207.83	177.61	155.29	0.01	0.01	0.07	5.36	0	86.01		Percent Total Positive	82.3211
																				Average Weak Positive Intensity	207.65
																				Average Medium Positive Intensity	177.484
																				Average Strong Positive Intensity	151.465

## Sheet: F-AB
Plaque	Frontal
Region	Length (um)	Area (um2)	Text	Average Positive Intensity	Percent Weak Positive	Percent Medium Positive	Percent Strong Positive	Percent Negative	Percent Total Positive	Average Weak Positive Intensity	Average Medium Positive Intensity	Average Strong Positive Intensity	Total Stained Area (mm^2)	Total Analysis Area (mm^2)	OD (Average Optical Density)	OD x Percent Total Positive	OD x Total Stained Area (mm^2)	Score (0-300)		Average Positive Intensity	211.472
1	400.23	10011.4		213.35	41.4	0.17	0.1	58.33	41.67	213.63	177.04	156.84	0.01	0.01	0.05	2.13	0	42.03		Percent Weak Positive	52.5774
2	400.23	10011.4		211.24	64.64	0.52	0.06	34.78	65.22	211.56	177.62	160.86	0.01	0.01	0.06	3.62	0	65.86		Percent Medium Positive	0.381099
3	400.23	10011.4		210.75	59.45	0.37	0.02	40.16	59.84	210.97	178.12	159.78	0.01	0.01	0.06	3.38	0	60.26		Percent Strong Positive	0.0735875
4	400.23	10011.4		213.11	42.39	0.14	0.02	57.45	42.55	213.24	179.89	161.33	0.01	0.01	0.05	2.2	0	42.74		Percent Negative	46.968
5	400.23	10011.4		209.89	52.5	0.71	0.18	46.61	53.39	210.5	178.06	157.46	0.01	0.01	0.06	3.11	0	54.46		Percent Total Positive	53.032
																				Average Weak Positive Intensity	211.789
																				Average Medium Positive Intensity	177.987
																				Average Strong Positive Intensity	158.268
No Plaque
Region	Length (um)	Area (um2)	Text	Average Positive Intensity	Percent Weak Positive	Percent Medium Positive	Percent Strong Positive	Percent Negative	Percent Total Positive	Average Weak Positive Intensity	Average Medium Positive Intensity	Average Strong Positive Intensity	Total Stained Area (mm^2)	Total Analysis Area (mm^2)	OD (Average Optical Density)	OD x Percent Total Positive	OD x Total Stained Area (mm^2)	Score (0-300)		Average Positive Intensity	211.741
1	399.22	9961.13		212.76	42.06	0.38	0.32	57.24	42.76	213.52	176.41	156.74	0.01	0.01	0.05	2.24	0	43.79		Percent Weak Positive	50.2998
2	400.23	10011.4		210.9	59.04	0.62	0.19	40.16	59.84	211.4	177.78	162.38	0.01	0.01	0.06	3.36	0	60.83		Percent Medium Positive	0.387378
3	400.23	10011.4		211.01	56.82	0.4	0.08	42.7	57.3	211.31	178.51	159.73	0.01	0.01	0.06	3.2	0	57.86		Percent Strong Positive	0.159301
4	400.23	10011.4		213.38	40.62	0.19	0.09	59.1	40.9	213.67	178.08	156.86	0.01	0.01	0.05	2.09	0	41.27		Percent Negative	49.1535
5	400.23	10011.4		211.56	51.57	0.34	0.13	47.96	52.04	211.92	178.43	154.88	0.01	0.01	0.05	2.85	0	52.63		Percent Total Positive	50.8465
																				Average Weak Positive Intensity	212.172
																				Average Medium Positive Intensity	177.824
																				Average Strong Positive Intensity	158.125

## Sheet: F-HID
Plaque	Frontal
Region	Length (um)	Area (um2)	Text	Average Positive Intensity	Percent Weak Positive	Percent Medium Positive	Percent Strong Positive	Percent Negative	Percent Total Positive	Average Weak Positive Intensity	Average Medium Positive Intensity	Average Strong Positive Intensity	Total Stained Area (mm^2)	Total Analysis Area (mm^2)	OD (Average Optical Density)	OD x Percent Total Positive	OD x Total Stained Area (mm^2)	Score (0-300)		Average Positive Intensity	209.859
1	400.23	10011.4		210.01	51.62	1.73	0.01	46.63	53.37	210.95	182.5	141.5	0	0.01	0.06	3.09	0	55.13		Percent Weak Positive	56.5889
2	400.23	10011.4		210.79	51.45	1.07	0	47.48	52.52	211.34	184.21	0	0	0.01	0.06	2.96	0	53.59		Percent Medium Positive	1.32315
3	399.22	9961.13		208.46	66	2.03	0	31.97	68.03	209.2	184.12	0	0.01	0.01	0.06	4.16	0	70.06		Percent Strong Positive	0.00476809
4	400.23	10011.4		210.8	55.21	0.8	0.01	43.98	56.02	211.23	181.5	152	0	0.01	0.06	3.16	0	56.84		Percent Negative	42.0832
5	400.23	10011.4		210.33	53.63	0.67	0	45.7	54.3	210.67	183.11	0	0	0.01	0.06	3.11	0	54.98		Percent Total Positive	57.9168
																				Average Weak Positive Intensity	210.485
																				Average Medium Positive Intensity	183.347
																				Average Strong Positive Intensity	146.75
No Plaque
Region	Length (um)	Area (um2)	Text	Average Positive Intensity	Percent Weak Positive	Percent Medium Positive	Percent Strong Positive	Percent Negative	Percent Total Positive	Average Weak Positive Intensity	Average Medium Positive Intensity	Average Strong Positive Intensity	Total Stained Area (mm^2)	Total Analysis Area (mm^2)	OD (Average Optical Density)	OD x Percent Total Positive	OD x Total Stained Area (mm^2)	Score (0-300)		Average Positive Intensity	210.145
1	400.23	10011.4		211.09	48.31	1.02	0.01	50.66	49.34	211.72	181.66	151	0	0.01	0.06	2.75	0	50.38		Percent Weak Positive	55.6504
2	400.23	10011.4		211.73	48.08	0.5	0.03	51.38	48.62	212.09	182.01	149.2	0	0.01	0.05	2.65	0	49.19		Percent Medium Positive	1.31332
3	399.22	9961.13		208.84	63.76	2.19	0.01	34.04	65.96	209.76	182.4	152	0.01	0.01	0.06	3.98	0	68.16		Percent Strong Positive	0.016329
4	399.22	9961.13		210.01	57.3	1.41	0.03	41.26	58.74	210.73	181.91	146.2	0	0.01	0.06	3.41	0	60.2		Percent Negative	43.0199
5	400.23	10011.4		210.45	55.86	0.98	0.01	43.16	56.84	210.97	181.37	149	0	0.01	0.06	3.24	0	57.84		Percent Total Positive	56.9801
																				Average Weak Positive Intensity	210.826
																				Average Medium Positive Intensity	182.021
																				Average Strong Positive Intensity	148.643

## Sheet: H-IBA1
Plaque	Hippo
Region	Length (um)	Area (um2)	Cored/Diffuse	Average Positive Intensity	Percent Weak Positive	Percent Medium Positive	Percent Strong Positive	Percent Negative	Percent Total Positive	Average Weak Positive Intensity	Average Medium Positive Intensity	Average Strong Positive Intensity	Total Stained Area (mm^2)	Total Analysis Area (mm^2)	OD (Average Optical Density)	OD x Percent Total Positive	OD x Total Stained Area (mm^2)	Score (0-300)		Average Positive Intensity	169.684
1	400.23	10011.4	Cored	150.14	32.15	16.49	18.48	32.88	67.12	204.85	137.58	66.15	0.01	0.01	0.2	13.67	0	120.57		Percent Weak Positive	35.8568
2	400.23	10011.4	Cored	173.02	38.25	13.64	7.71	40.39	59.61	205.52	138.3	73.26	0.01	0.01	0.14	8.47	0	88.67		Percent Medium Positive	12.6199
3	399.22	9961.13	Cored	174.84	35.6	12.26	6.45	45.69	54.31	205.25	139.68	73.74	0.01	0.01	0.14	7.47	0	79.46		Percent Strong Positive	8.98971
4	400.23	10011.4	Cored	172.24	32.36	12.35	6.66	48.62	51.38	205.47	140.04	70.55	0.01	0.01	0.14	7.4	0	77.06		Percent Negative	42.5336
5	400.23	10011.4	Diffuse	189.21	42.61	6.95	3.61	46.84	53.16	207.38	140.31	68.75	0.01	0.01	0.1	5.49	0	67.32		Percent Total Positive	57.4664
																				Average Weak Positive Intensity	205.688
																				Average Medium Positive Intensity	138.89
																				Average Strong Positive Intensity	69.3067
No Plaque
Region	Length (um)	Area (um2)	Text	Average Positive Intensity	Percent Weak Positive	Percent Medium Positive	Percent Strong Positive	Percent Negative	Percent Total Positive	Average Weak Positive Intensity	Average Medium Positive Intensity	Average Strong Positive Intensity	Total Stained Area (mm^2)	Total Analysis Area (mm^2)	OD (Average Optical Density)	OD x Percent Total Positive	OD x Total Stained Area (mm^2)	Score (0-300)		Average Positive Intensity	177.095
1	400.23	10011.4		181.57	46.03	10.55	6.95	36.47	63.53	208.19	140.06	68.28	0	0.01	0.12	7.7	0	87.98		Percent Weak Positive	47.7023
2	400.23	10011.4		174.11	57.18	17.63	11.74	13.44	86.56	206.25	139.21	70.02	0	0.01	0.14	12.06	0	127.67		Percent Medium Positive	13.6288
3	400.23	10011.4		178.72	55.92	14.66	9.4	20.02	79.98	207.15	139.97	70.04	0	0.01	0.13	10.24	0	113.44		Percent Strong Positive	8.44577
4	400.23	10011.4		184.52	47.51	11.61	4.91	35.97	64.03	206.25	142.59	73.34	0	0.01	0.11	7.31	0	85.45		Percent Negative	30.2232
5	398.22	9911.08		169.43	36.14	13.5	9.01	41.35	58.65	205.94	138.87	68.83	0.01	0.01	0.15	8.87	0	90.18		Percent Total Positive	69.7768
																				Average Weak Positive Intensity	206.699
																				Average Medium Positive Intensity	139.95
																				Average Strong Positive Intensity	69.8316

## Sheet: H-AT8
Plaque	Hippo
Region	Length (um)	Area (um2)	Text	Average Positive Intensity	Percent Weak Positive	Percent Medium Positive	Percent Strong Positive	Percent Negative	Percent Total Positive	Average Weak Positive Intensity	Average Medium Positive Intensity	Average Strong Positive Intensity	Total Stained Area (mm^2)	Total Analysis Area (mm^2)	OD (Average Optical Density)	OD x Percent Total Positive	OD x Total Stained Area (mm^2)	Score (0-300)		Average Positive Intensity	172.551
1	400.23	10011.4		165.71	26.94	20.1	4.63	48.33	51.67	200.78	137.6	83.71	0.01	0.01	0.16	8.31	0	81.03		Percent Weak Positive	29.9529
2	400.23	10011.4		174.05	28.35	15.99	2.71	52.94	47.06	200.88	141.79	83.8	0.01	0.01	0.14	6.57	0	68.47		Percent Medium Positive	17.4538
3	399.22	9961.13		170.7	31.91	20.39	3.89	43.81	56.19	200.67	140.17	84.69	0.01	0.01	0.15	8.31	0	84.34		Percent Strong Positive	3.32329
4	400.23	10011.4		175.06	33.87	17.61	3.23	45.28	54.72	200.75	142.33	84.22	0.01	0.01	0.14	7.5	0	78.79		Percent Negative	49.27
5	400.23	10011.4		180.84	28.75	11.87	1.72	57.66	42.34	201.93	143.96	82.95	0.01	0.01	0.12	5.2	0	57.65		Percent Total Positive	50.73
																				Average Weak Positive Intensity	200.952
																				Average Medium Positive Intensity	140.673
																				Average Strong Positive Intensity	83.9907
No Plaque
Region	Length (um)	Area (um2)	Text	Average Positive Intensity	Percent Weak Positive	Percent Medium Positive	Percent Strong Positive	Percent Negative	Percent Total Positive	Average Weak Positive Intensity	Average Medium Positive Intensity	Average Strong Positive Intensity	Total Stained Area (mm^2)	Total Analysis Area (mm^2)	OD (Average Optical Density)	OD x Percent Total Positive	OD x Total Stained Area (mm^2)	Score (0-300)		Average Positive Intensity	186.515
1	400.23	10011.4		183.06	20.42	7.56	1.07	70.95	29.05	202.34	144.8	85.01	0	0.01	0.12	3.42	0	38.74		Percent Weak Positive	19.1687
2	400.23	10011.4		190.3	10.28	2.67	0.12	86.93	13.07	201.83	150.59	84	0	0.01	0.1	1.32	0	15.98		Percent Medium Positive	6.19519
3	400.23	10011.4		186.97	12.42	3.96	0.36	83.26	16.74	202.54	147.48	84.39	0	0.01	0.11	1.82	0	21.42		Percent Strong Positive	0.602002
4	400.23	10011.4		185.5	20.74	6.97	0.85	71.44	28.56	202.78	146.42	84.06	0	0.01	0.11	3.2	0	37.23		Percent Negative	74.0341
5	398.22	9911.08		187.76	28.5	8.89	0.63	61.98	38.02	202.1	149.03	86.13	0.01	0.01	0.11	4.05	0	48.18		Percent Total Positive	25.9659
																				Average Weak Positive Intensity	202.312
																				Average Medium Positive Intensity	147.507
																				Average Strong Positive Intensity	84.9411

## Sheet: H-SNA
Plaque	Hippo
Region	Length (um)	Area (um2)	Text	Average Positive Intensity	Percent Weak Positive	Percent Medium Positive	Percent Strong Positive	Percent Negative	Percent Total Positive	Average Weak Positive Intensity	Average Medium Positive Intensity	Average Strong Positive Intensity	Total Stained Area (mm^2)	Total Analysis Area (mm^2)	OD (Average Optical Density)	OD x Percent Total Positive	OD x Total Stained Area (mm^2)	Score (0-300)	Average Positive Intensity	174.144
1	399.22	9961.13		165.8	29.55	16.99	2.63	50.83	49.17	192.46	133.21	76.89	0	0.01	0.16	7.9	0	71.43	Percent Weak Positive	31.3883
2	400.23	10011.4		172.84	33.73	14.36	1.67	50.25	49.75	193.5	135.27	78.55	0	0.01	0.14	7.09	0	67.45	Percent Medium Positive	11.6413
3	400.23	10011.4		172.73	28.6	10.48	2.18	58.74	41.26	194.15	134.9	73.71	0	0.01	0.14	5.89	0	56.11	Percent Strong Positive	1.96465
4	400.23	10011.4		180.37	37.49	10.28	1.33	50.89	49.11	195.54	138.75	74.3	0	0.01	0.12	6.09	0	62.05	Percent Negative	55.0057
5	400.23	10011.4		181.67	27.33	5.47	1.99	65.22	34.78	199.75	131.3	71.78	0	0.01	0.12	4.21	0	44.23	Percent Total Positive	44.9943
																			Average Weak Positive Intensity	194.908
																			Average Medium Positive Intensity	134.869
No Plaque
Region	Length (um)	Area (um2)	Text	Average Positive Intensity	Percent Weak Positive	Percent Medium Positive	Percent Strong Positive	Percent Negative	Percent Total Positive	Average Weak Positive Intensity	Average Medium Positive Intensity	Average Strong Positive Intensity	Total Stained Area (mm^2)	Total Analysis Area (mm^2)	OD (Average Optical Density)	OD x Percent Total Positive	OD x Total Stained Area (mm^2)	Score (0-300)	Average Positive Intensity	181.45
1	399.22	9961.13		188.13	28.5	4.41	0.67	66.42	33.58	198.5	138.34	74.59	0	0.01	0.11	3.55	0	39.32	Percent Weak Positive	27.1061
2	400.23	10011.4		168.05	22.34	10.59	1.97	65.1	34.9	191.99	135.04	74.04	0	0.01	0.15	5.4	0	49.44	Percent Medium Positive	6.70661
3	400.23	10011.4		179.91	20.1	5.71	0.65	73.54	26.46	195.54	136.31	79.91	0	0.01	0.13	3.31	0	33.48	Percent Strong Positive	0.951856
4	400.23	10011.4		182.53	20.03	5.13	0.38	74.46	25.54	195.8	138.38	78.21	0	0.01	0.12	3.04	0	31.43	Percent Negative	65.2355
5	400.23	10011.4		186.05	40.6	7.21	0.97	51.22	48.78	197.41	137.68	70.77	0	0.01	0.11	5.39	0	57.94	Percent Total Positive	34.7645
																			Average Weak Positive Intensity	196.258
																			Average Medium Positive Intensity	136.799
																			Average Strong Positive Intensity	74.3423

[truncated: 11 more sheets: H-Amyloid, H-PAS, H-AB, H-HID, C-IBA1, C-AT8, C-SNA, C-Amyloid, C-PAS, C-AB, C-HID]
