# Supplementary material for: Distinct patterns of plaque and microglia glycosylation in Alzheimer's disease
Source: Brain Pathol. 2024 May 9;34(4):e13267. doi: 10.1111/bpa.13267 (PMC11189777; doi:10.1111/bpa.13267)
Supplement: Supplementary file 9 — Data S9. Supporting Information. [file BPA-34-e13267-s006.xlsx]

## Sheet: F-IBA1
Plaque	Frontal
No Plaques
No Plaque
Region	Length (um)	Area (um2)	Text	Average Positive Intensity	Percent Weak Positive	Percent Medium Positive	Percent Strong Positive	Percent Negative	Percent Total Positive	Average Weak Positive Intensity	Average Medium Positive Intensity	Average Strong Positive Intensity	Total Stained Area (mm^2)	Total Analysis Area (mm^2)	OD (Average Optical Density)	OD x Percent Total Positive	OD x Total Stained Area (mm^2)	Score (0-300)		Average Positive Intensity	193.626
1	400.23	10011.4		202.75	82.36	7.8	0.51	9.33	90.67	208.69	147.96	81.85	0	0.01	0.07	6.64	0	99.48		Percent Weak Positive	75.8879
2	400.23	10011.4		188.42	72.75	18.6	3.75	4.9	95.1	205.47	143.62	79.9	0	0.01	0.11	9.99	0	121.2		Percent Medium Positive	14.6641
3	400.23	10011.4		190.79	73.8	14.55	3.95	7.7	92.3	206.05	144.28	76.89	0	0.01	0.1	9.2	0	114.74		Percent Strong Positive	2.35019
4	400.23	10011.4		191.8	72.18	19.25	1.4	7.17	92.83	206.12	145.67	87.79	0	0.01	0.1	9.04	0	114.88		Percent Negative	7.09779
5	400.23	10011.4		198.76	80.67	10.97	0.81	7.54	92.46	206.75	148.54	83.55	0	0.01	0.08	7.57	0	105.06		Percent Total Positive	92.9022
																				Average Weak Positive Intensity	206.495
																				Average Medium Positive Intensity	145.268
																				Average Strong Positive Intensity	79.8232

## Sheet: F-AT8
Plaque	Frontal
No Plaques
No Plaque
Region	Length (um)	Area (um2)	Text	Average Positive Intensity	Percent Weak Positive	Percent Medium Positive	Percent Strong Positive	Percent Negative	Percent Total Positive	Average Weak Positive Intensity	Average Medium Positive Intensity	Average Strong Positive Intensity	Total Stained Area (mm^2)	Total Analysis Area (mm^2)	OD (Average Optical Density)	OD x Percent Total Positive	OD x Total Stained Area (mm^2)	Score (0-300)		Average Positive Intensity	200.724
1	400.23	10011.4		207.75	1.64	0.07	0	98.29	1.71	209.78	163.17	0	0	0.01	0.06	0.11	0	1.78		Percent Weak Positive	2.81493
2	400.23	10011.4		200.88	3.19	0.24	0	96.57	3.43	204.01	160.03	0	0	0.01	0.08	0.27	0	3.68		Percent Medium Positive	0.285272
3	400.23	10011.4		196.98	4.25	0.71	0.02	95.02	4.98	205.05	151.24	91.5	0	0.01	0.09	0.43	0	5.73		Percent Strong Positive	0.00377843
4	400.23	10011.4		203.73	2.44	0.15	0	97.41	2.59	206.23	163.15	0	0	0.01	0.07	0.18	0	2.74		Percent Negative	96.896
5	400.23	10011.4		203.39	1.85	0.12	0	98.03	1.97	206.28	157.83	0	0	0.01	0.07	0.14	0	2.09		Percent Total Positive	3.10398
																				Average Weak Positive Intensity	205.479
																				Average Medium Positive Intensity	155.245
																				Average Strong Positive Intensity	91.5

## Sheet: F-SNA
	Plaque	Frontal
	No Plaques
	No Plaque
	Region	Length (um)	Area (um2)	Text	Average Positive Intensity	Percent Weak Positive	Percent Medium Positive	Percent Strong Positive	Percent Negative	Percent Total Positive	Average Weak Positive Intensity	Average Medium Positive Intensity	Average Strong Positive Intensity	Total Stained Area (mm^2)	Total Analysis Area (mm^2)	OD (Average Optical Density)	OD x Percent Total Positive	OD x Total Stained Area (mm^2)	Score (0-300)		Average Positive Intensity	183.961
	1	399.22	9961.13		190.01	17.39	1.95	0.19	80.48	19.52	196.97	138.49	79.07	0	0.01	0.1	1.98	0	21.84		Percent Weak Positive	20.9681
	2	399.22	9961.13		184.75	22.33	4.64	0.08	72.94	27.06	194.43	139.88	88.75	0	0.01	0.11	3.07	0	31.86		Percent Medium Positive	4.71996
	3	400.23	10011.4		190.27	27.16	3.63	0.12	69.1	30.9	197.07	142.78	85.42	0	0.01	0.1	3.12	0	34.77		Percent Strong Positive	0.26295
	4	400.23	10011.4		172.51	19.23	8.8	0.7	71.27	28.73	191.78	137.74	80.59	0	0.01	0.14	4.12	0	38.93		Percent Negative	74.049
	5	400.23	10011.4		181.99	17.27	4.71	0.29	77.73	22.27	196.6	134.19	86.96	0	0.01	0.12	2.68	0	27.55		Percent Total Positive	25.951
																					Average Weak Positive Intensity	195.482
																					Average Medium Positive Intensity	138.414
																					Average Strong Positive Intensity	82.8083

## Sheet: F-Amyloid
Plaque	Frontal
No Plaques
No Plaque
Region	Length (um)	Area (um2)	Text	Average Positive Intensity	Percent Weak Positive	Percent Medium Positive	Percent Strong Positive	Percent Negative	Percent Total Positive	Average Weak Positive Intensity	Average Medium Positive Intensity	Average Strong Positive Intensity	Total Stained Area (mm^2)	Total Analysis Area (mm^2)	OD (Average Optical Density)	OD x Percent Total Positive	OD x Total Stained Area (mm^2)	Score (0-300)	Average Positive Intensity	213.54
1	400.23	10011.4		214.51	2.85	0.01	0	97.14	2.86	214.63	171	0	0	0.01	0.05	0.14	0	2.86	Percent Weak Positive	2.61624
2	398.22	9911.08		212.23	3.06	0.02	0	96.92	3.08	212.48	174	0	0	0.01	0.05	0.16	0	3.1	Percent Medium Positive	0.0140432
3	400.23	10011.4		212.75	3.04	0.03	0	96.93	3.07	213.24	166	0	0	0.01	0.05	0.16	0	3.1	Percent Strong Positive	0
4	400.23	10011.4		213.89	2.19	0	0	97.81	2.19	213.89	0	0	0	0.01	0.05	0.11	0	2.19	Percent Negative	97.3697
5	400.23	10011.4		214.93	2.04	0.01	0	97.95	2.05	215.23	169	0	0	0.01	0.05	0.1	0	2.06	Percent Total Positive	2.63029
																			Average Weak Positive Intensity	213.776
																			Average Medium Positive Intensity	169.5
																			Average Strong Positive Intensity	0

## Sheet: F-PAS
Plaque	Frontal
No Plaques
No Plaque
Region	Length (um)	Area (um2)	Text	Average Positive Intensity	Percent Weak Positive	Percent Medium Positive	Percent Strong Positive	Percent Negative	Percent Total Positive	Average Weak Positive Intensity	Average Medium Positive Intensity	Average Strong Positive Intensity	Total Stained Area (mm^2)	Total Analysis Area (mm^2)	OD (Average Optical Density)	OD x Percent Total Positive	OD x Total Stained Area (mm^2)	Score (0-300)	Average Positive Intensity	212.428
1	400.23	10011.4		212.07	48.8	0.77	0.34	50.09	49.91	213.01	177.61	155.16	0.01	0.01	0.05	2.68	0	51.35	Percent Weak Positive	49.5248
2	400.23	10011.4		212.12	51.14	0.7	0.36	47.79	52.21	212.99	176.97	157.4	0.01	0.01	0.05	2.8	0	53.64	Percent Medium Positive	0.572826
3	399.22	9961.13		212.74	50.41	0.17	0.06	49.36	50.64	212.93	176.92	160.53	0.01	0.01	0.05	2.65	0	50.93	Percent Strong Positive	0.254731
4	399.22	9961.13		212.54	50.6	0.39	0.22	48.79	51.21	213.02	178.33	161.1	0.01	0.01	0.05	2.7	0	52.04	Percent Negative	49.6477
5	400.23	10011.4		212.66	46.88	0.81	0.29	52.01	47.99	213.63	177.02	156.58	0.01	0.01	0.05	2.52	0	49.39	Percent Total Positive	50.3523
																			Average Weak Positive Intensity	213.117
																			Average Medium Positive Intensity	177.344
																			Average Strong Positive Intensity	157.407

## Sheet: F-AB
Plaque	Frontal
No Plaques
No Plaque
Region	Length (um)	Area (um2)	Text	Average Positive Intensity	Percent Weak Positive	Percent Medium Positive	Percent Strong Positive	Percent Negative	Percent Total Positive	Average Weak Positive Intensity	Average Medium Positive Intensity	Average Strong Positive Intensity	Total Stained Area (mm^2)	Total Analysis Area (mm^2)	OD (Average Optical Density)	OD x Percent Total Positive	OD x Total Stained Area (mm^2)	Score (0-300)	Average Positive Intensity	214.241
1	400.23	10011.4		214.44	43.3	0.15	0.03	56.53	43.47	214.59	177.64	160.75	0.01	0.01	0.05	2.13	0	43.67	Percent Weak Positive	47.2002
2	400.23	10011.4		214.61	43.98	0.09	0	55.93	44.07	214.69	177.92	166	0.01	0.01	0.05	2.14	0	44.16	Percent Medium Positive	0.0972844
3	399.22	9961.13		214.99	41.61	0.01	0	58.38	41.62	215	176.33	0	0.01	0.01	0.05	1.99	0	41.63	Percent Strong Positive	0.0115205
4	399.22	9961.13		214.31	46.92	0.05	0	53.02	46.98	214.36	179.77	166	0.01	0.01	0.05	2.31	0	47.04	Percent Negative	52.691
5	400.23	10011.4		213.32	59.28	0.19	0.02	40.51	59.49	213.45	177.34	160.88	0.01	0.01	0.05	3.05	0	59.73	Percent Total Positive	47.309
																			Average Weak Positive Intensity	214.329
																			Average Medium Positive Intensity	177.783
																			Average Strong Positive Intensity	161.389

## Sheet: F-HID
Plaque	Frontal
No Plaques
No Plaque
Region	Length (um)	Area (um2)	Text	Average Positive Intensity	Percent Weak Positive	Percent Medium Positive	Percent Strong Positive	Percent Negative	Percent Total Positive	Average Weak Positive Intensity	Average Medium Positive Intensity	Average Strong Positive Intensity	Total Stained Area (mm^2)	Total Analysis Area (mm^2)	OD (Average Optical Density)	OD x Percent Total Positive	OD x Total Stained Area (mm^2)	Score (0-300)	Average Positive Intensity	211.289
1	400.23	10011.4		212.41	23.01	0.66	0	76.33	23.67	213.23	183.55	0	0	0.01	0.05	1.26	0	24.32	Percent Weak Positive	37.6461
2	400.23	10011.4		212.15	36.39	0.35	0	63.26	36.74	212.42	184	0	0	0.01	0.05	1.97	0	37.08	Percent Medium Positive	0.791354
3	400.23	10011.4		209.9	49.62	1.79	0.06	48.53	51.47	211.02	180.96	148.71	0	0.01	0.06	3	0	53.38	Percent Strong Positive	0.0164865
4	399.22	9961.13		213.11	26.63	0.09	0	73.28	26.72	213.2	186.4	0	0	0.01	0.05	1.38	0	26.81	Percent Negative	61.5461
5	400.23	10011.4		210.8	48.92	0.96	0.02	50.11	49.89	211.43	179.91	146	0	0.01	0.06	2.81	0	50.89	Percent Total Positive	38.4539
																			Average Weak Positive Intensity	211.944
																			Average Medium Positive Intensity	181.442
																			Average Strong Positive Intensity	148.111

## Sheet: H-IBA1
Plaque	Hippo
No Plaque
Region	Length (um)	Area (um2)	Text	Average Positive Intensity	Percent Weak Positive	Percent Medium Positive	Percent Strong Positive	Percent Negative	Percent Total Positive	Average Weak Positive Intensity	Average Medium Positive Intensity	Average Strong Positive Intensity	Total Stained Area (mm^2)	Total Analysis Area (mm^2)	OD (Average Optical Density)	OD x Percent Total Positive	OD x Total Stained Area (mm^2)	Score (0-300)		Average Positive Intensity	184.802
1	400.23	10011.4		185.27	40.76	9.39	4.08	45.77	54.23	207.15	141.6	67.1	0	0.01	0.11	6.1	0	71.77		Percent Weak Positive	43.4669
2	400.23	10011.4		186.95	41.63	9.02	3.57	45.79	54.21	206.43	142.49	72.1	0.01	0.01	0.11	5.88	0	70.37		Percent Medium Positive	10.9728
3	399.22	9961.13		188.41	44.43	10.76	2.62	42.19	57.81	205.91	142.93	78.45	0.01	0.01	0.11	6.08	0	73.81		Percent Strong Positive	4.13171
4	400.23	10011.4		174.86	46.18	16.83	8.03	28.96	71.04	204.81	141.87	71.76	0.01	0.01	0.14	9.77	0	103.93		Percent Negative	41.4287
5	400.23	10011.4		191.99	44.02	8.45	2.18	45.34	54.66	207.06	143.25	76.8	0.01	0.01	0.1	5.3	0	67.47		Percent Total Positive	58.5713
																				Average Weak Positive Intensity	206.202
																				Average Medium Positive Intensity	142.355
																				Average Strong Positive Intensity	72.3964

## Sheet: H-AT8
Plaque	Hippo
No Plaque
Region	Length (um)	Area (um2)	Text	Average Positive Intensity	Percent Weak Positive	Percent Medium Positive	Percent Strong Positive	Percent Negative	Percent Total Positive	Average Weak Positive Intensity	Average Medium Positive Intensity	Average Strong Positive Intensity	Total Stained Area (mm^2)	Total Analysis Area (mm^2)	OD (Average Optical Density)	OD x Percent Total Positive	OD x Total Stained Area (mm^2)	Score (0-300)		Average Positive Intensity	176.666
1	400.23	10011.4		188.87	26.3	6.82	0.86	66.02	33.98	203.69	144.78	85.71	0	0.01	0.1	3.54	0	42.52		Percent Weak Positive	24.4919
2	400.23	10011.4		176.08	27.71	13.39	3.12	55.78	44.22	203.96	139.3	86.44	0.01	0.01	0.13	5.95	0	63.86		Percent Medium Positive	11.0195
3	399.22	9961.13		169.9	24.61	15.04	3.74	56.61	43.39	201.92	138.53	85.24	0.01	0.01	0.15	6.51	0	65.9		Percent Strong Positive	2.67217
4	400.23	10011.4		172.71	18.64	8.75	2.98	69.63	30.37	202.79	138.08	86.28	0.01	0.01	0.14	4.34	0	45.08		Percent Negative	61.8165
5	400.23	10011.4		179.13	25.5	10.4	2.35	61.75	38.25	204.2	139.09	84.12	0.01	0.01	0.13	4.86	0	53.34		Percent Total Positive	38.1835
																				Average Weak Positive Intensity	203.348
																				Average Medium Positive Intensity	139.44
																				Average Strong Positive Intensity	85.6197

## Sheet: H-SNA
Plaque	Hippo
No Plaque
Region	Length (um)	Area (um2)	Text	Average Positive Intensity	Percent Weak Positive	Percent Medium Positive	Percent Strong Positive	Percent Negative	Percent Total Positive	Average Weak Positive Intensity	Average Medium Positive Intensity	Average Strong Positive Intensity	Total Stained Area (mm^2)	Total Analysis Area (mm^2)	OD (Average Optical Density)	OD x Percent Total Positive	OD x Total Stained Area (mm^2)	Score (0-300)		Average Positive Intensity	187.146
1	400.23	10011.4		187.81	24.06	3.59	0.31	72.04	27.97	196.2	141.08	79.37	0	0.01	0.11	2.98	0	32.18		Percent Weak Positive	23.3737
2	399.22	9961.13		188.16	19.7	3.06	0.17	77.07	22.93	195.84	144.63	80.3	0	0.01	0.11	2.42	0	26.32		Percent Medium Positive	3.81799
3	399.22	9961.13		188.92	23.01	3.41	0.1	73.48	26.52	196.41	141.55	82.46	0	0.01	0.1	2.76	0	30.13		Percent Strong Positive	0.209002
4	400.23	10011.4		185.9	32.3	5.63	0.27	61.8	38.2	194.47	141.78	79	0	0.01	0.11	4.24	0	44.37		Percent Negative	72.5994
5	400.23	10011.4		185.08	15.24	2.96	0.2	81.6	18.4	195.7	137.24	83.48	0	0.01	0.11	2.08	0	21.76		Percent Total Positive	27.4006
																				Average Weak Positive Intensity	195.567
																				Average Medium Positive Intensity	141.437
																				Average Strong Positive Intensity	80.4016

[truncated: 11 more sheets: H-Amyloid, H-PAS, H-AB, H-HID, C-IBA1, C-AT8, C-SNA, C-Amyloid, C-PAS, C-AB, C-HID]
