# Supplementary material for: Distinct patterns of plaque and microglia glycosylation in Alzheimer's disease
Source: Brain Pathol. 2024 May 9;34(4):e13267. doi: 10.1111/bpa.13267 (PMC11189777; doi:10.1111/bpa.13267)
Supplement: Supplementary file 10 — Data S10. Supporting Information. [file BPA-34-e13267-s015.xlsx]

## Sheet: F-IBA1
Plaque	Frontal
Region	Length (um)	Area (um2)	Text	Average Positive Intensity	Percent Weak Positive	Percent Medium Positive	Percent Strong Positive	Percent Negative	Percent Total Positive	Average Weak Positive Intensity	Average Medium Positive Intensity	Average Strong Positive Intensity	Total Stained Area (mm^2)	Total Analysis Area (mm^2)	OD (Average Optical Density)	OD x Percent Total Positive	OD x Total Stained Area (mm^2)	Score (0-300)		Average Positive Intensity	192.315
1	400.23	10011.4		194.84	79.04	7.84	3.89	9.23	90.77	206.22	142.73	68.58	0	0.01	0.09	8.22	0	106.38		Percent Weak Positive	76.0267
2	400.23	10011.4		201.97	85.57	5.78	0.72	7.94	92.06	206.53	150.04	75.41	0	0.01	0.07	6.9	0	99.27		Percent Medium Positive	9.82486
3	400.23	10011.4		188.11	69.83	13.71	4.92	11.54	88.46	204.92	143.73	73.21	0.01	0.01	0.11	9.36	0	112		Percent Strong Positive	4.30947
4	399.22	9961.13		194.56	77.1	10.3	2.67	9.93	90.07	205.2	145.46	77.06	0.01	0.01	0.09	8.21	0	105.72		Percent Negative	9.83897
5	400.23	10011.4		184.83	71.81	9.96	8.36	9.87	90.13	205.26	143.86	58.3	0.01	0.01	0.11	10.22	0	116.82		Percent Total Positive	90.161
																				Average Weak Positive Intensity	205.595
																				Average Medium Positive Intensity	144.589
																				Average Strong Positive Intensity	66.8407
No Plaque
Region	Length (um)	Area (um2)	Text	Average Positive Intensity	Percent Weak Positive	Percent Medium Positive	Percent Strong Positive	Percent Negative	Percent Total Positive	Average Weak Positive Intensity	Average Medium Positive Intensity	Average Strong Positive Intensity	Total Stained Area (mm^2)	Total Analysis Area (mm^2)	OD (Average Optical Density)	OD x Percent Total Positive	OD x Total Stained Area (mm^2)	Score (0-300)		Average Positive Intensity	198.317
1	400.23	10011.4		193.06	78.72	10.85	3.68	6.76	93.24	205.47	144.18	71.47	0	0.01	0.09	8.81	0	111.44		Percent Weak Positive	81.1066
2	400.23	10011.4		200.38	83.88	6.61	1.18	8.33	91.67	206.2	148.87	75.95	0	0.01	0.08	7.18	0	100.64		Percent Medium Positive	8.07496
3	400.23	10011.4		201.45	80.7	7.21	0.6	11.49	88.51	207.1	148.3	81.56	0	0.01	0.08	6.73	0	96.92		Percent Strong Positive	1.84323
5	400.23	10011.4		197.83	80.6	8.81	1.67	8.92	91.08	205.98	146.65	73.9	0	0.01	0.08	7.64	0	103.22		Percent Negative	8.97522
6	400.23	10011.4		199.69	81.91	6.63	1.85	9.61	90.39	206.88	146.84	70.75	0	0.01	0.08	7.22	0	100.72		Percent Total Positive	91.0248
																				Average Weak Positive Intensity	206.316
																				Average Medium Positive Intensity	146.593
																				Average Strong Positive Intensity	72.9245

## Sheet: F-AT8
Plaque	Frontal
Region	Length (um)	Area (um2)	Text	Average Positive Intensity	Percent Weak Positive	Percent Medium Positive	Percent Strong Positive	Percent Negative	Percent Total Positive	Average Weak Positive Intensity	Average Medium Positive Intensity	Average Strong Positive Intensity	Total Stained Area (mm^2)	Total Analysis Area (mm^2)	OD (Average Optical Density)	OD x Percent Total Positive	OD x Total Stained Area (mm^2)	Score (0-300)		Average Positive Intensity	188.755
1	400.23	10011.4		189.77	4.05	1.01	0.16	94.78	5.22	205.34	144.87	78.21	0	0.01	0.1	0.53	0	6.55		Percent Weak Positive	5.52951
2	400.23	10011.4		203.15	2.32	0.22	0.01	97.46	2.54	208.1	153.78	96	0	0.01	0.07	0.18	0	2.77		Percent Medium Positive	1.63243
3	400.23	10011.4		187.65	8.33	2.53	0.21	88.93	11.07	202.79	146.69	82.12	0.01	0.01	0.11	1.18	0	14.03		Percent Strong Positive	0.147212
4	399.22	9961.13		190.57	5.59	1.62	0.09	92.69	7.31	204.15	149.4	89.06	0.01	0.01	0.1	0.73	0	9.11		Percent Negative	92.6908
5	400.23	10011.4		185.05	6.16	2.29	0.23	91.32	8.68	203.18	146.88	78.71	0.01	0.01	0.11	0.98	0	11.43		Percent Total Positive	7.30915
																				Average Weak Positive Intensity	203.875
																				Average Medium Positive Intensity	147.239
																				Average Strong Positive Intensity	81.1712
No Plaque
Region	Length (um)	Area (um2)	Text	Average Positive Intensity	Percent Weak Positive	Percent Medium Positive	Percent Strong Positive	Percent Negative	Percent Total Positive	Average Weak Positive Intensity	Average Medium Positive Intensity	Average Strong Positive Intensity	Total Stained Area (mm^2)	Total Analysis Area (mm^2)	OD (Average Optical Density)	OD x Percent Total Positive	OD x Total Stained Area (mm^2)	Score (0-300)		Average Positive Intensity	195.695
1	400.23	10011.4		196.45	3.64	0.65	0.01	95.7	4.3	204.84	151.53	80.5	0	0.01	0.09	0.37	0	4.98		Percent Weak Positive	3.83213
2	400.23	10011.4		200.92	2.62	0.34	0.01	97.04	2.96	208.2	148.35	85.5	0	0.01	0.08	0.23	0	3.32		Percent Medium Positive	0.659314
3	400.23	10011.4		197.21	4.96	0.72	0.04	94.28	5.72	205.15	149.1	82.14	0	0.01	0.09	0.49	0	6.53		Percent Strong Positive	0.0657124
5	400.23	10011.4		198.18	3.31	0.44	0.06	96.2	3.8	206.82	149.75	76.91	0	0.01	0.08	0.32	0	4.36		Percent Negative	95.4428
6	400.23	10011.4		189.88	4.62	1.11	0.2	94.07	5.93	205.26	145.42	83.03	0	0.01	0.1	0.6	0	7.45		Percent Total Positive	4.55715
																				Average Weak Positive Intensity	205.795
																				Average Medium Positive Intensity	148.341
																				Average Strong Positive Intensity	81.8

## Sheet: F-SNA
Plaque	Frontal
Region	Length (um)	Area (um2)	Text	Average Positive Intensity	Percent Weak Positive	Percent Medium Positive	Percent Strong Positive	Percent Negative	Percent Total Positive	Average Weak Positive Intensity	Average Medium Positive Intensity	Average Strong Positive Intensity	Total Stained Area (mm^2)	Total Analysis Area (mm^2)	OD (Average Optical Density)	OD x Percent Total Positive	OD x Total Stained Area (mm^2)	Score (0-300)		Average Positive Intensity	173.697
1	400.23	10011.4		168.54	23.35	13.17	1.29	62.19	37.81	192.36	134.84	81.28	0	0.01	0.15	5.8	0	53.56		Percent Weak Positive	25.2425
2	400.23	10011.4		179.77	24.57	6.33	1.42	67.68	32.32	197.3	136.24	70.87	0	0.01	0.13	4.06	0	41.5		Percent Medium Positive	9.398
3	399.22	9961.13		174.59	24.32	8.82	0.99	65.87	34.13	191.64	139.02	72.88	0	0.01	0.14	4.72	0	44.93		Percent Strong Positive	1.61345
4	400.23	10011.4		172.8	31.25	10.81	2.74	55.19	44.81	195.86	132.38	69.24	0	0.01	0.14	6.39	0	61.1		Percent Negative	63.746
5	400.23	10011.4		173.88	21.2	7.68	1.33	69.8	30.2	193.21	137.1	78	0	0.01	0.14	4.23	0	40.54		Percent Total Positive	36.254
																				Average Weak Positive Intensity	194.377
																				Average Medium Positive Intensity	135.419
																				Average Strong Positive Intensity	73.1239
No Plaque
Region	Length (um)	Area (um2)	Text	Average Positive Intensity	Percent Weak Positive	Percent Medium Positive	Percent Strong Positive	Percent Negative	Percent Total Positive	Average Weak Positive Intensity	Average Medium Positive Intensity	Average Strong Positive Intensity	Total Stained Area (mm^2)	Total Analysis Area (mm^2)	OD (Average Optical Density)	OD x Percent Total Positive	OD x Total Stained Area (mm^2)	Score (0-300)		Average Positive Intensity	187.084
1	400.23	10011.4		170.9	11.69	5.25	0.73	82.33	17.67	193.32	133.51	80.52	0	0.01	0.15	2.61	0	24.37		Percent Weak Positive	20.9949
2	400.23	10011.4		186.97	22.53	3.87	0.23	73.37	26.63	196.96	135.79	71.02	0	0.01	0.11	2.89	0	30.96		Percent Medium Positive	3.5228
3	400.23	10011.4		191.3	17.51	1.59	0.35	80.55	19.45	198.87	134.16	71.73	0	0.01	0.1	1.92	0	21.74		Percent Strong Positive	0.377535
5	400.23	10011.4		194.56	31.43	2.35	0.27	65.95	34.05	199.63	140.15	76.02	0	0.01	0.09	3.1	0	36.93		Percent Negative	75.1048
6	400.23	10011.4		180.13	16.71	4.84	0.43	78.02	21.98	196.15	133.37	83.44	0	0.01	0.12	2.74	0	27.67		Percent Total Positive	24.8952
																				Average Weak Positive Intensity	197.76
																				Average Medium Positive Intensity	135.177
																				Average Strong Positive Intensity	77.7034

## Sheet: F-Amyloid
Plaque	Frontal
Region	Length (um)	Area (um2)	Cored/Diffuse	Average Positive Intensity	Percent Weak Positive	Percent Medium Positive	Percent Strong Positive	Percent Negative	Percent Total Positive	Average Weak Positive Intensity	Average Medium Positive Intensity	Average Strong Positive Intensity	Total Stained Area (mm^2)	Total Analysis Area (mm^2)	OD (Average Optical Density)	OD x Percent Total Positive	OD x Total Stained Area (mm^2)	Score (0-300)	Average Positive Intensity	138.388
1	400.23	10011.4	Cored	138.72	22.1	16.17	14.65	47.08	52.92	205.73	128.03	49.48	0.01	0.01	0.24	12.6	0	98.39	Percent Weak Positive	21.1746
2	400.23	10011.4	Diffuse	144.76	15.34	11.6	8.23	64.82	35.18	205.8	125.5	58.15	0.01	0.01	0.22	7.72	0	63.25	Percent Medium Positive	14.4682
3	399.22	9961.13	Cored	133.72	18.06	8.34	14.58	59.02	40.98	207.7	127.1	45.89	0.01	0.01	0.25	10.41	0	78.49	Percent Strong Positive	14.3921
4	399.22	9961.13	Cored	148.19	33.07	27.85	14.26	24.82	75.18	203.41	129.75	56.11	0.01	0.01	0.21	15.74	0	131.55	Percent Negative	49.9651
5	400.23	10011.4	Diffuse (dense)	114.35	14.58	5.32	20.44	59.67	40.33	209.44	127.11	43.19	0.01	0.01	0.32	12.99	0	86.52	Percent Total Positive	50.0349
																			Average Weak Positive Intensity	205.726
																			Average Medium Positive Intensity	128.218
																			Average Strong Positive Intensity	49.5377
No Plaque
Region	Length (um)	Area (um2)	Text	Average Positive Intensity	Percent Weak Positive	Percent Medium Positive	Percent Strong Positive	Percent Negative	Percent Total Positive	Average Weak Positive Intensity	Average Medium Positive Intensity	Average Strong Positive Intensity	Total Stained Area (mm^2)	Total Analysis Area (mm^2)	OD (Average Optical Density)	OD x Percent Total Positive	OD x Total Stained Area (mm^2)	Score (0-300)	Average Positive Intensity	211.571
1	400.23	10011.4		214.77	5.95	0.02	0	94.03	5.97	214.9	172.25	0	0.01	0.01	0.05	0.29	0	5.98	Percent Weak Positive	8.25768
2	400.23	10011.4		209.66	8.59	0.26	0	91.16	8.84	211.08	162.34	0	0.01	0.01	0.06	0.52	0	9.1	Percent Medium Positive	0.130411
3	400.23	10011.4		211.75	6.32	0.05	0	93.64	6.36	212.06	169.22	0	0.01	0.01	0.05	0.35	0	6.41	Percent Strong Positive	0
5	400.23	10011.4		212.08	11.88	0.1	0	88.02	11.98	212.45	169.13	0	0	0.01	0.05	0.64	0	12.08	Percent Negative	91.6119
6	400.23	10011.4		210.54	10.04	0.24	0	89.72	10.28	211.58	166.89	0	0	0.01	0.06	0.58	0	10.52	Percent Total Positive	8.3881
																			Average Weak Positive Intensity	212.299
																			Average Medium Positive Intensity	165.492
																			Average Strong Positive Intensity	0

## Sheet: F-PAS
Plaque	Frontal
Region	Length (um)	Area (um2)	Text	Average Positive Intensity	Percent Weak Positive	Percent Medium Positive	Percent Strong Positive	Percent Negative	Percent Total Positive	Average Weak Positive Intensity	Average Medium Positive Intensity	Average Strong Positive Intensity	Total Stained Area (mm^2)	Total Analysis Area (mm^2)	OD (Average Optical Density)	OD x Percent Total Positive	OD x Total Stained Area (mm^2)	Score (0-300)	Average Positive Intensity	205.48
1	399.22	9961.13		207.03	76.66	1.43	2.03	19.89	80.11	209.12	177.28	148.88	0.01	0.01	0.06	5.14	0	85.6	Percent Weak Positive	81.2928
2	400.23	10011.4		205.43	79.85	2.5	1.46	16.19	83.81	207.38	177.54	146.83	0.01	0.01	0.07	5.66	0	89.24	Percent Medium Positive	2.23344
3	400.23	10011.4		204.65	82.35	2.38	1.91	13.36	86.64	206.85	177.54	143.54	0.01	0.01	0.07	6	0	92.84	Percent Strong Positive	1.64277
4	399.22	9961.13		205.91	81.09	2.45	1.33	15.13	84.87	207.67	177.22	151.68	0.01	0.01	0.07	5.65	0	89.98	Percent Negative	14.831
5	400.23	10011.4		204.55	86.57	2.42	1.46	9.55	90.45	206.15	178.05	153.19	0.01	0.01	0.07	6.28	0	95.79	Percent Total Positive	85.169
																			Average Weak Positive Intensity	207.4
																			Average Medium Positive Intensity	177.547
																			Average Strong Positive Intensity	148.44
No Plaque
Region	Length (um)	Area (um2)	Text	Average Positive Intensity	Percent Weak Positive	Percent Medium Positive	Percent Strong Positive	Percent Negative	Percent Total Positive	Average Weak Positive Intensity	Average Medium Positive Intensity	Average Strong Positive Intensity	Total Stained Area (mm^2)	Total Analysis Area (mm^2)	OD (Average Optical Density)	OD x Percent Total Positive	OD x Total Stained Area (mm^2)	Score (0-300)	Average Positive Intensity	205.458
1	399.22	9961.13		206.79	73.6	1.69	1.06	23.66	76.34	208.21	177.63	154.22	0.01	0.01	0.06	4.94	0	80.15	Percent Weak Positive	80.4642
2	400.23	10011.4		205.17	78.92	2.81	1.64	16.63	83.37	207.22	177.24	154.45	0.01	0.01	0.07	5.68	0	89.46	Percent Medium Positive	2.25403
3	400.23	10011.4		205.27	82.02	1.8	1.74	14.45	85.55	207.16	177.84	144.69	0.01	0.01	0.07	5.81	0	90.83	Percent Strong Positive	1.34871
5	400.23	10011.4		206.18	80.42	2.17	0.81	16.6	83.4	207.41	178.02	159.34	0.01	0.01	0.07	5.5	0	87.19	Percent Negative	15.9331
6	400.23	10011.4		204.16	87.02	2.81	1.48	8.69	91.31	205.85	178.16	154.6	0.01	0.01	0.07	6.41	0	97.07	Percent Total Positive	84.0669
																			Average Weak Positive Intensity	207.123
																			Average Medium Positive Intensity	177.775
																			Average Strong Positive Intensity	152.424

## Sheet: F-AB
Plaque	Frontal
Region	Length (um)	Area (um2)	Text	Average Positive Intensity	Percent Weak Positive	Percent Medium Positive	Percent Strong Positive	Percent Negative	Percent Total Positive	Average Weak Positive Intensity	Average Medium Positive Intensity	Average Strong Positive Intensity	Total Stained Area (mm^2)	Total Analysis Area (mm^2)	OD (Average Optical Density)	OD x Percent Total Positive	OD x Total Stained Area (mm^2)	Score (0-300)	Average Positive Intensity	212.205
1	399.22	9961.13		211.28	69.29	0.35	0.03	30.33	69.67	211.47	178.22	162.3	0.01	0.01	0.06	3.86	0	70.08	Percent Weak Positive	54.5581
2	400.23	10011.4		212.17	53.63	0.26	0.25	45.86	54.14	212.67	177.87	142.08	0.01	0.01	0.05	2.9	0	54.91	Percent Medium Positive	0.235712
3	400.23	10011.4		211.92	60.75	0.29	0.04	38.92	61.08	212.12	178.47	161.47	0.01	0.01	0.05	3.3	0	61.45	Percent Strong Positive	0.0915116
4	399.22	9961.13		212.63	52.91	0.19	0.13	46.77	53.23	212.88	177.28	159.75	0.01	0.01	0.05	2.8	0	53.68	Percent Negative	45.1147
5	400.23	10011.4		214	35.44	0.08	0.01	64.46	35.54	214.1	178.21	161.25	0.01	0.01	0.05	1.77	0	35.64	Percent Total Positive	54.8853
																			Average Weak Positive Intensity	212.456
																			Average Medium Positive Intensity	178.061
																			Average Strong Positive Intensity	150.564
No Plaque
Region	Length (um)	Area (um2)	Text	Average Positive Intensity	Percent Weak Positive	Percent Medium Positive	Percent Strong Positive	Percent Negative	Percent Total Positive	Average Weak Positive Intensity	Average Medium Positive Intensity	Average Strong Positive Intensity	Total Stained Area (mm^2)	Total Analysis Area (mm^2)	OD (Average Optical Density)	OD x Percent Total Positive	OD x Total Stained Area (mm^2)	Score (0-300)	Average Positive Intensity	212.231
1	399.22	9961.13		210.85	65.34	0.43	0.1	34.13	65.87	211.14	178.75	161.55	0.01	0.01	0.06	3.7	0	66.49	Percent Weak Positive	53.2867
2	400.23	10011.4		212.34	54.78	0.25	0.02	44.95	55.05	212.51	178.33	165.17	0.01	0.01	0.05	2.93	0	55.33	Percent Medium Positive	0.215524
3	400.23	10011.4		212.04	58.51	0.21	0.45	40.83	59.17	212.7	177.35	143.05	0.01	0.01	0.05	3.18	0	60.29	Percent Strong Positive	0.121233
5	400.23	10011.4		212.76	54.93	0.09	0	44.97	55.03	212.82	179.29	164	0.01	0.01	0.05	2.88	0	55.13	Percent Negative	46.3765
6	400.23	10011.4		214.16	33.12	0.1	0.02	66.76	33.24	214.31	177.94	162.25	0.01	0.01	0.05	1.64	0	33.39	Percent Total Positive	53.6235
																			Average Weak Positive Intensity	212.516
																			Average Medium Positive Intensity	178.341
																			Average Strong Positive Intensity	147.301

## Sheet: F-HID
Plaque	Frontal
Region	Length (um)	Area (um2)	Text	Average Positive Intensity	Percent Weak Positive	Percent Medium Positive	Percent Strong Positive	Percent Negative	Percent Total Positive	Average Weak Positive Intensity	Average Medium Positive Intensity	Average Strong Positive Intensity	Total Stained Area (mm^2)	Total Analysis Area (mm^2)	OD (Average Optical Density)	OD x Percent Total Positive	OD x Total Stained Area (mm^2)	Score (0-300)	Average Positive Intensity	210.305
1	399.22	9961.13		210.81	59.39	0.68	0.01	39.93	60.07	211.14	182.05	150	0	0.01	0.06	3.38	0	60.76	Percent Weak Positive	59.0996
2	400.23	10011.4		210.57	50.58	1.37	0.01	48.05	51.95	211.33	182.81	151	0	0.01	0.06	2.95	0	53.33	Percent Medium Positive	1.28654
3	400.23	10011.4		210.15	62.63	1.41	0.01	35.95	64.05	210.76	183.43	123	0	0.01	0.06	3.69	0	65.47	Percent Strong Positive	0.00904425
4	398.22	9911.08		210.32	58.3	1.48	0.01	40.21	59.79	211.04	182.38	149.5	0	0.01	0.06	3.43	0	61.29	Percent Negative	39.6048
5	399.22	9961.13		209.79	63.82	1.51	0.02	34.65	65.35	210.45	182.5	150.33	0	0.01	0.06	3.82	0	66.9	Percent Total Positive	60.3952
																			Average Weak Positive Intensity	210.915
																			Average Medium Positive Intensity	182.707
																			Average Strong Positive Intensity	146.75
No Plaque
Region	Length (um)	Area (um2)	Text	Average Positive Intensity	Percent Weak Positive	Percent Medium Positive	Percent Strong Positive	Percent Negative	Percent Total Positive	Average Weak Positive Intensity	Average Medium Positive Intensity	Average Strong Positive Intensity	Total Stained Area (mm^2)	Total Analysis Area (mm^2)	OD (Average Optical Density)	OD x Percent Total Positive	OD x Total Stained Area (mm^2)	Score (0-300)	Average Positive Intensity	209.822
1	399.22	9961.13		209.55	61.22	1.68	0	37.1	62.9	210.26	183.78	0	0	0.01	0.06	3.71	0	64.58	Percent Weak Positive	62.0924
2	400.23	10011.4		209.73	59.93	1.62	0.01	38.44	61.56	210.46	183.07	150	0	0.01	0.06	3.6	0	63.19	Percent Medium Positive	1.48242
3	400.23	10011.4		209.99	63.48	1.5	0	35.03	64.97	210.64	182.11	0	0	0.01	0.06	3.77	0	66.47	Percent Strong Positive	0.00454731
5	400.23	10011.4		209.53	62.32	1.79	0.02	35.87	64.13	210.34	182.15	145.67	0	0.01	0.06	3.78	0	65.95	Percent Negative	36.4206
6	400.23	10011.4		210.28	63.28	0.82	0	35.9	64.1	210.62	184.64	0	0	0.01	0.06	3.68	0	64.91	Percent Total Positive	63.5794
																			Average Weak Positive Intensity	210.468
																			Average Medium Positive Intensity	182.947
																			Average Strong Positive Intensity	146.75

## Sheet: H-IBA1
Plaque	Hippo
Region	Length (um)	Area (um2)	Text	Average Positive Intensity	Percent Weak Positive	Percent Medium Positive	Percent Strong Positive	Percent Negative	Percent Total Positive	Average Weak Positive Intensity	Average Medium Positive Intensity	Average Strong Positive Intensity	Total Stained Area (mm^2)	Total Analysis Area (mm^2)	OD (Average Optical Density)	OD x Percent Total Positive	OD x Total Stained Area (mm^2)	Score (0-300)		Average Positive Intensity	194.643
1	400.23	10011.4		196.57	23.81	3.25	0.74	72.2	27.8	207.19	146.15	76.7	0.01	0.01	0.09	2.41	0	32.54		Percent Weak Positive	17.2695
2	400.23	10011.4		197.76	15.39	2.01	0.25	82.35	17.65	205.53	152.56	81.81	0.01	0.01	0.08	1.48	0	20.16		Percent Medium Positive	2.56712
3	399.22	9961.13		196.93	17.87	2.31	0.58	79.24	20.76	207.79	145.43	68.06	0.01	0.01	0.09	1.78	0	24.23		Percent Strong Positive	0.694509
4	400.23	10011.4		182.11	14.41	3.53	1.84	80.22	19.78	206.31	139.47	74.1	0.01	0.01	0.12	2.37	0	26.98		Percent Negative	79.4689
5	400.23	10011.4		200.35	15.54	1.8	0.06	82.6	17.4	206.69	149.28	87.1	0.01	0.01	0.08	1.36	0	19.31		Percent Total Positive	20.5311
																				Average Weak Positive Intensity	206.769
																				Average Medium Positive Intensity	145.603
																				Average Strong Positive Intensity	74.4018
No Plaque
Region	Length (um)	Area (um2)	Text	Average Positive Intensity	Percent Weak Positive	Percent Medium Positive	Percent Strong Positive	Percent Negative	Percent Total Positive	Average Weak Positive Intensity	Average Medium Positive Intensity	Average Strong Positive Intensity	Total Stained Area (mm^2)	Total Analysis Area (mm^2)	OD (Average Optical Density)	OD x Percent Total Positive	OD x Total Stained Area (mm^2)	Score (0-300)		Average Positive Intensity	201.379
1	400.23	10011.4		203.35	19.47	1.72	0.04	78.77	21.23	208.23	151.29	83.36	0.01	0.01	0.07	1.53	0	23.04		Percent Weak Positive	16.3603
2	399.22	9961.13		204.4	22.35	1.48	0.01	76.16	23.84	207.87	152.87	95	0.01	0.01	0.07	1.66	0	25.35		Percent Medium Positive	1.37658
3	400.23	10011.4		203.53	15.01	1.14	0.08	83.78	16.22	208.25	149.78	81.77	0.01	0.01	0.07	1.16	0	17.52		Percent Strong Positive	0.295025
4	400.23	10011.4		206.39	12.2	0.56	0	87.24	12.76	208.66	156.73	0	0.01	0.01	0.07	0.84	0	13.32		Percent Negative	81.9681
5	399.22	9961.13		190.6	14.29	2.02	1.23	82.46	17.54	207.17	146.41	70.73	0.01	0.01	0.1	1.76	0	22.02		Percent Total Positive	18.0319
																				Average Weak Positive Intensity	208.018
																				Average Medium Positive Intensity	150.239
																				Average Strong Positive Intensity	71.855

## Sheet: H-AT8
Plaque	Hippo
Region	Length (um)	Area (um2)	Text	Average Positive Intensity	Percent Weak Positive	Percent Medium Positive	Percent Strong Positive	Percent Negative	Percent Total Positive	Average Weak Positive Intensity	Average Medium Positive Intensity	Average Strong Positive Intensity	Total Stained Area (mm^2)	Total Analysis Area (mm^2)	OD (Average Optical Density)	OD x Percent Total Positive	OD x Total Stained Area (mm^2)	Score (0-300)		Average Positive Intensity	192.79
1	400.23	10011.4		200.56	62.92	4.67	0.07	32.34	67.66	204.01	155.71	88.3	0.01	0.01	0.08	5.28	0	72.47		Percent Weak Positive	66.325
2	400.23	10011.4		190.35	66.19	14.94	0.41	18.46	81.54	200.29	149.01	90.9	0.01	0.01	0.1	8.21	0	97.29		Percent Medium Positive	12.447
3	399.22	9961.13		195.49	65.5	10.05	0.35	24.09	75.91	202.99	150.44	88.58	0.01	0.01	0.09	6.76	0	86.67		Percent Strong Positive	0.366482
4	400.23	10011.4		191.73	69.49	13.81	0.43	16.27	83.73	200.07	152.99	87.44	0.01	0.01	0.1	8.16	0	98.39		Percent Negative	20.8615
5	400.23	10011.4		188.35	67.13	17.87	0.54	14.46	85.54	198.89	151.7	89.5	0.01	0.01	0.11	9	0	104.48		Percent Total Positive	79.1385
																				Average Weak Positive Intensity	201.127
																				Average Medium Positive Intensity	151.42
																				Average Strong Positive Intensity	89.1002
No Plaque
Region	Length (um)	Area (um2)	Text	Average Positive Intensity	Percent Weak Positive	Percent Medium Positive	Percent Strong Positive	Percent Negative	Percent Total Positive	Average Weak Positive Intensity	Average Medium Positive Intensity	Average Strong Positive Intensity	Total Stained Area (mm^2)	Total Analysis Area (mm^2)	OD (Average Optical Density)	OD x Percent Total Positive	OD x Total Stained Area (mm^2)	Score (0-300)		Average Positive Intensity	196.845
1	400.23	10011.4		199.85	63.12	5.25	0.28	31.35	68.65	204.47	150.36	86.94	0.01	0.01	0.08	5.46	0	74.46		Percent Weak Positive	67.5354
2	399.22	9961.13		202.26	58.92	3.87	0.1	37.11	62.89	205.72	152.71	84.89	0.01	0.01	0.07	4.67	0	66.97		Percent Medium Positive	8.01961
3	400.23	10011.4		197.08	67.04	7.97	0.29	24.7	75.3	203.11	150.38	87.04	0.01	0.01	0.09	6.44	0	83.86		Percent Strong Positive	0.290067
4	400.23	10011.4		195.06	72.89	10.12	0.3	16.69	83.31	201.36	152.87	87.45	0.01	0.01	0.09	7.5	0	94.03		Percent Negative	24.1549
5	399.22	9961.13		193.12	73.39	11.69	0.43	14.48	85.52	200.18	152.76	87.2	0.01	0.01	0.09	8.07	0	98.07		Percent Total Positive	75.8451
																				Average Weak Positive Intensity	202.642
																				Average Medium Positive Intensity	151.996
																				Average Strong Positive Intensity	87.0363

## Sheet: H-SNA
Plaque	Hippo
Region	Length (um)	Area (um2)	Text	Average Positive Intensity	Percent Weak Positive	Percent Medium Positive	Percent Strong Positive	Percent Negative	Percent Total Positive	Average Weak Positive Intensity	Average Medium Positive Intensity	Average Strong Positive Intensity	Total Stained Area (mm^2)	Total Analysis Area (mm^2)	OD (Average Optical Density)	OD x Percent Total Positive	OD x Total Stained Area (mm^2)	Score (0-300)		Average Positive Intensity	179.207
1	400.23	10011.4		183.4	54.37	11.33	0.92	33.39	66.61	194.19	140.09	79.16	0.01	0.01	0.12	7.78	0	79.78		Percent Weak Positive	45.2594
2	400.23	10011.4		171.22	46.75	15.23	5.48	32.54	67.46	194.62	134.37	73.93	0.01	0.01	0.15	9.89	0	93.65		Percent Medium Positive	11.2358
3	400.23	10011.4		184.19	38.54	7.1	1.03	53.34	46.66	195.39	138.47	80.23	0.01	0.01	0.11	5.36	0	55.82		Percent Strong Positive	2.22492
4	399.22	9961.13		177.48	48.12	14.17	2.39	35.32	64.68	194.17	137.85	76.66	0.01	0.01	0.13	8.48	0	83.64		Percent Negative	41.2798
5	400.23	10011.4		183.71	35.23	7.13	0.88	56.76	43.24	195.33	140.09	72.66	0	0.01	0.12	5.02	0	52.14		Percent Total Positive	58.7202
																				Average Weak Positive Intensity	194.627
																				Average Medium Positive Intensity	137.635
																				Average Strong Positive Intensity	75.4777
No Plaque
Region	Length (um)	Area (um2)	Text	Average Positive Intensity	Percent Weak Positive	Percent Medium Positive	Percent Strong Positive	Percent Negative	Percent Total Positive	Average Weak Positive Intensity	Average Medium Positive Intensity	Average Strong Positive Intensity	Total Stained Area (mm^2)	Total Analysis Area (mm^2)	OD (Average Optical Density)	OD x Percent Total Positive	OD x Total Stained Area (mm^2)	Score (0-300)		Average Positive Intensity	191.776
1	400.23	10011.4		191.72	49.46	4.83	0.21	45.51	54.49	197.36	138.52	85.72	0.01	0.01	0.1	5.31	0	59.73		Percent Weak Positive	48.2106
2	398.22	9911.08		192.98	56.83	3.93	0.14	39.1	60.9	196.77	142.04	84.09	0.01	0.01	0.09	5.77	0	65.11		Percent Medium Positive	4.28029
3	400.23	10011.4		190.48	48.17	5.1	0.88	45.86	54.14	198.3	136.72	73.33	0.01	0.01	0.1	5.43	0	60.99		Percent Strong Positive	0.447795
4	400.23	10011.4		193.76	46.86	3.05	0.49	49.6	50.4	198.36	143.17	67.66	0.01	0.01	0.09	4.68	0	54.42		Percent Negative	47.0613
5	400.23	10011.4		188.96	37.26	4.47	0.56	57.7	42.3	196.5	140.19	78.11	0	0.01	0.1	4.39	0	47.9		Percent Total Positive	52.9387
																				Average Weak Positive Intensity	197.481
																				Average Medium Positive Intensity	139.724
																				Average Strong Positive Intensity	75.0957

[truncated: 11 more sheets: H-Amyloid, H-PAS, H-AB, H-HID, C-IBA1, C-AT8, C-SNA, C-Amyloid, C-PAS, C-AB, C-HID]
